# Supplementary material for: Cryptic biodiversity of freshwater fish species in Bangladesh
Source: PLoS One. 2025 Apr 28;20(4):e0318982. doi: 10.1371/journal.pone.0318982 (PMC12036941; doi:10.1371/journal.pone.0318982)
Supplement: S1 Fig — (TRE) [file pone.0318982.s001.tre]

(Cabdio_morar_FS001:0.0000000000,((((((((((((((Tenualosa_ilisha_FS002:0.0031837182,(MK572610.1_Tenualosa_ilisha:0.0000024323,MK572611.1_Tenualosa_ilisha:0.0000010000)99:0.0000024034)100:0.0015868827,MK572614.1_Tenualosa_ilisha:0.0000025882)97:0.0015861172,MK572612.1_Tenualosa_ilisha:0.0000025337)100:0.1265923089,(((Gudusia_chapra_FS071:0.0000024323,MK572251.1_Gudusia_chapra:0.0000010000)93:0.0000021206,MK572250.1_Gudusia_chapra:0.0000021213)100:0.0015870914,MK572252.1_Gudusia_chapra:0.0000025789)100:0.0838472362)100:0.1083291638,((Anodontostoma_chacunda_FS099:0.1137899525,MK572263.1_Hilsa_kelee:0.1704278699)40:0.0204473230,(MK572246.1_Gonialosa_manmina:0.0000028988,MK572243.1_Gonialosa_manmina:0.0015993637)100:0.1576413375)78:0.0632092590)99:0.0936134135,((((((((((((Ailia_coila_FS003:0.0397432625,MK572009.1_Ailia_coila:0.0616411974)100:0.0802871002,((((Eutropiichthys_vacha_FS070:0.0000024323,MK572196.1_Eutropiichthys_vacha:0.0000029490)100:0.0694205948,MK572192.1_Eutropiichthys_murius:0.0806538419)100:0.0306303847,((Silonia_silondia_FS088:0.0000023756,MK572596.1_Silonia_silondia:0.0015873973)100:0.0015872781,MK572595.1_Silonia_silondia:0.0000025870)100:0.0316597595)100:0.0118127372,(((Clupisoma_garua_FS072:0.0000024323,MK572130.1_Clupisoma_garua:0.0000027867)98:0.0000029126,(MK572133.1_Clupisoma_garua:0.0000025654,MK572132.1_Clupisoma_garua:0.0000025752)100:0.0015874044)100:0.0015880733,MK572135.1_Clupisoma_garua:0.0000026130)100:0.0501468985)100:0.0236885276)100:0.0331584206,((((((Mystus_cavasius_FS019:0.0000000000,MK572343.1_Mystus_cavasius:0.0000000000):0.0000024323,MK572344.1_Mystus_cavasius:0.0000010000)97:0.0000020449,Mystus_cavasius_FS027:0.0015870401)100:0.0733023921,(((((Mystus_tengara_FS020:0.0000024323,MK572353.1_Mystus_tengara:0.0000010000)94:0.0000020944,MK572351.1_Mystus_tengara:0.0015872181)100:0.0840339753,(((Mystus_carcio_FS022:0.0000026930,MK572337.1_Mystus_carcio:0.0015874055)38:0.0000023995,(MK572340.1_Mystus_carcio:0.0000025409,MK572336.1_Mystus_carcio:0.0031832617)100:0.0015873931)99:0.0017616493,MK572338.1_Mystus_carcio:0.0018170632)100:0.0383758446)100:0.0722841940,(MK572335.1_Mystus_bleekeri:0.0000024323,MK572334.1_Mystus_bleekeri:0.0047877947)100:0.0610487454)100:0.0083387113,(((((Mystus_gulio_FS132:0.0000010000,MK572349.1_Mystus_gulio:0.0000010000)98:0.0000024177,(MK572346.1_Mystus_gulio:0.0000028122,MK572350.1_Mystus_gulio:0.0015882156)100:0.0015883548)100:0.0015870835,MK572348.1_Mystus_gulio:0.0000027871)86:0.0000023482,MK572347.1_Mystus_gulio:0.0015895826)9:0.0015855657,MK572345.1_Mystus_gulio:0.0000025442)100:0.1173261600)100:0.0248686799)100:0.0489186125,(((((Pseudeutropius_atherinoides_FS055:0.0000024323,MK572419.1_Pachypterus_atherinoides:0.0000010000)97:0.0000021713,MK572422.1_Pachypterus_atherinoides:0.0000024323)98:0.0000021809,MK572421.1_Pachypterus_atherinoides:0.0031948761)100:0.0056131289,MK572420.1_Pachypterus_atherinoides:0.0008139714)100:0.0857093975,(Hemibagrus_menoda_FS074:0.0000010000,MK572257.1_Hemibagrus_menoda:0.0000010000)100:0.0612200613)100:0.0124531223)99:0.0158668460,((((Sperata_aorella_FS030:0.0000000000,MK572602.1_Sperata_aorella:0.0000000000):0.0000010000,MK572600.1_Sperata_aorella:0.0000010000)100:0.0365302449,MK572603.1_Sperata_seenghala:0.0450711853)100:0.0240174526,(((Sperata_aor_FS110:0.0000000000,MK572597.1_Sperata_aor:0.0000000000):0.0000024323,MK572598.1_Sperata_aor:0.0000010000)96:0.0000026117,MK572599.1_Sperata_aor:0.0015870498)100:0.0533424098)100:0.0765111829)100:0.0378933557)97:0.0126377163,(MK572424.1_Pangasius_pangasius:0.0763520801,MK572423.1_Pangasianodon_hypophthalmus:0.0929665774)100:0.0491986260)93:0.0254655053,((((((Bagarius_bagarius_FS028:0.0000010000,MK572046.1_Bagarius_bagarius:0.0000010000)100:0.1355672811,((((((Glyptothorax_telchitta_FS089:0.0000000000,MK572234.1_Glyptothorax_telchitta:0.0000000000):0.0000010000,MK572233.1_Glyptothorax_telchitta:0.0000010000)100:0.0031921263,MK572235.1_Glyptothorax_telchitta:0.0131487370)73:0.0015378303,(MK572232.1_Glyptothorax_telchitta:0.0015870368,MK572236.1_Glyptothorax_telchitta:0.0000027667)73:0.0016935182)73:0.0334718457,MK572231.1_Glyptothorax_botius:0.0493949431)100:0.0715662874,MK572230.1_Glyptothorax_sp._DU6283:0.0644401140)100:0.0534035648)92:0.0184775873,((((Erethistes_sp_FS082:0.0396952227,((MK572180.1_Erethistes_pusillus:0.0048317670,(MK572181.1_Erethistes_pusillus:0.0015871305,MK572183.1_Erethistes_pusillus:0.0000024067)100:0.0048830302)100:0.0042292956,MK572182.1_Erethistes_pusillus:0.0022207669)100:0.0237074870)100:0.0160164430,MK572185.1_Erethistoides_sp._NRMt12126:0.0680914364)100:0.0148325653,MK572179.1_Erethistes_jerdoni:0.0728378490)100:0.0278768965,((MK572501.1_Pseudolaguvia_sp._NRMt10612:0.0455530402,((MK572504.1_Pseudolaguvia_sp._2_SHERP_DU6220:0.0015885948,MK572507.1_Pseudolaguvia_ribeiroi:0.0000023319)100:0.0688282161,(MK572506.1_Pseudolaguvia_fucosa:0.1019776707,MK572503.1_Pseudolaguvia_sp._NRMt12128:0.0336755263)38:0.0136001362)38:0.0170051148)38:0.0118250173,((MK572500.1_Pseudolaguvia_sp._NRMt10867:0.0204384140,MK572499.1_Pseudolaguvia_sp._NRMt12123:0.0085978756)100:0.0290747200,MK572508.1_Pseudolaguvia_shawi:0.0250343487)100:0.0612716960)100:0.1085688022)100:0.0588250626)99:0.0271959624,((((Gagata_youssoufi_FS083:0.0885692103,((((Gagata_cenia_FS090:0.0113912357,MK572198.1_Gagata_cenia:0.0080589019)97:0.0000029307,MK572199.1_Gagata_cenia:0.0031872050)100:0.0015938106,MK572197.1_Gagata_cenia:0.0000028121)99:0.0000020541,MK572200.1_Gagata_cenia:0.0031824848)100:0.0481940021)99:0.0296727537,((Gagata_gagata_FS140:0.0000020054,MK572203.1_Gagata_gagata:0.0000021919)100:0.0080425484,MK572202.1_Gagata_gagata:0.0000784034)100:0.1110654716)100:0.0335252243,(MK572355.1_Nangra_assamensis:0.0297879878,MK572356.1_Nangra_bucculenta:0.0653200746)100:0.0581509887)93:0.0081012495,(Gogangra_laevis_FS091:0.0213486937,(MK572239.1_Gogangra_laevis:0.0000010000,MK572241.1_Gogangra_laevis:0.0000010000)100:0.0089598541)100:0.1262478186)100:0.0657285826)41:0.0136471914,((((Chaca_chaca_FS038:0.0000023524,MK572090.1_Chaca_chaca:0.0000024323)100:0.0119645231,MK572091.1_Chaca_chaca:0.0578024158)100:0.2019284386,(((((Chandramara_chandramara_FS086:0.0000000000,MK572103.1_Chandramara_chandramara:0.0000000000):0.0000010000,MK572104.1_Chandramara_chandramara:0.0000010000)100:0.0016016138,MK572102.1_Chandramara_chandramara:0.0048068424)97:0.0000025280,MK572101.1_Chandramara_chandramara:0.0015784647)100:0.1227414034,MK572064.1_Batasio_batasio:0.0995909655)100:0.0655937837)100:0.0166502255,((((MK572375.1_Olyra_sp._NRMt10754:0.0000010000,MK572378.1_Olyra_sp._NRMt10588:0.0000010000)100:0.0064853917,((MK572377.1_Olyra_sp._CHITTAGONG_DU6238:0.0015870047,MK572374.1_Olyra_sp._CHITTAGONG_DU6164:0.0000024323)90:0.0000027728,MK572376.1_Olyra_sp._CHITTAGONG_DU6164a:0.0015895339)92:0.0000024688)96:0.0491561435,MK572380.1_Olyra_longicaudata:0.1025218030)100:0.0669896919,MK572373.1_Olyra_sp._NRMt10991:0.1230631375)100:0.1558299134)86:0.0295027209)61:0.0027495160,((((MK572015.1_Amblyceps_mangois:0.0047924283,MK572013.1_Amblyceps_mangois:0.0015900080)99:0.0016421918,MK572012.1_Amblyceps_mangois:0.0048204979)86:0.0015517625,(MK572014.1_Amblyceps_mangois:0.0000024009,MK572011.1_Amblyceps_mangois:0.0015873180)100:0.0064691556)85:0.0032380265,MK572016.1_Amblyceps_mangois:0.0000027999)100:0.1883533068)96:0.0208878826)41:0.0037050702,((((Heteropneustes_fossilis_FS058:0.0048315948,MK572259.1_Heteropneustes_fossilis:0.0000024323)100:0.0015858582,MK572262.1_Heteropneustes_fossilis:0.0000026213)100:0.1094352429,(MK572128.1_Clarias_magur:0.0000980550,MK572127.1_Clarias_magur:0.0014893532)100:0.1505751458)100:0.0392061851,Arius_gagora_FS135:0.1765709837)60:0.0252609247)46:0.0169445888,((((Ompok_pabda_FS018:0.0015856252,(MK572385.1_Ompok_pabda:0.0000010000,MK572386.1_Ompok_pabda:0.0000010000)98:0.0000023688)100:0.1214944474,(((Ompok_bimaculatus_FS111:0.0000024323,MK572384.1_Ompok_bimaculatus:0.0000010000)99:0.0000021847,MK572383.1_Ompok_bimaculatus:0.0031826114)100:0.0452105143,MK572388.1_Ompok_pabo:0.0797473860)80:0.0121152950)92:0.0264822453,MK572524.1_Pterocryptis_barakensis:0.1111260092)92:0.0199348774,(Wallago_attu_FS057:0.0064040004,MK572628.1_Wallago_attu:0.0000024952)100:0.1109175164)100:0.0410151491)28:0.0121694222,((Rita_rita_FS073:0.0000000000,MK572551.1_Rita_rita:0.0000000000):0.0000025346,MK572552.1_Rita_rita:0.0000026093)100:0.1354159567)100:0.0370714225,MK572527.1_Pterygoplichthys_sp._DU6094:0.1847791916)75:0.0376549968,(((((((Awaous_guamensis_FS006:0.0015872988,(Awaous_sp_FS141:0.0000024323,(MK572045.1_Awaous_sp._DU6058:0.0015868114,(MK572043.1_Awaous_sp._NRMt10570:0.0000021672,MK572044.1_Awaous_sp._NRMt10796:0.0000025544)100:0.0047875349)80:0.0000026310)68:0.0000021187)85:0.0000025271,Awaous_sp_FS150:0.0015849093)100:0.1784595770,(((((Odontamblyopus_rubicundus_FS108:0.0000020403,(MK572370.1_Odontamblyopus_rubicundus:0.0000026323,MK572371.1_Odontamblyopus_rubicundus:0.0000010000)70:0.0000022482)100:0.1591992140,(((MK592410.1_Pseudapocryptes_elongatus:0.0000024323,MK592408.1_Pseudapocryptes_elongatus:0.0000023930)100:0.0015969002,MK592409.1_Pseudapocryptes_elongatus:0.0000020320)100:0.2047492389,(MK572460.1_Parapocryptes_serperaster:0.0000022504,MK572459.1_Parapocryptes_serperaster:0.0031821800)100:0.0983839606)53:0.0252354833)84:0.0215871846,((((Apocryptes_bato_FS109:0.0015873894,((Apocryptes_bato_FS127:0.0000024323,MK572041.1_Apocryptes_bato:0.0000010000)80:0.0000020679,MK572039.1_Apocryptes_bato:0.0000024323)99:0.0000020070)89:0.0015622910,MK572040.1_Apocryptes_bato:0.0068963314)89:0.0039094606,MK572042.1_Apocryptes_bato:0.0009376107)100:0.1208210086,(Trypauchen_vagina_FS129:0.1361580597,(MK572066.1_Boleophthalmus_boddarti:0.0000027146,MK572067.1_Boleophthalmus_boddarti:0.0000027615)100:0.1758427021)92:0.0378961215)83:0.0125679533)95:0.0326517633,(MK572462.1_Periophthalmus_chrysospilos:0.0000028029,MK572461.1_Periophthalmus_chrysospilos:0.0015867381)100:0.1223978573)99:0.0175314286,((((((Glossogobius_giuris_FS120:0.0000021320,(((Glossogobius_giuris_FS142:0.0000023437,MK572225.1_Glossogobius_giuris:0.0000025627)100:0.0015775371,(MK572224.1_Glossogobius_giuris:0.0031879771,(MK572228.1_Glossogobius_giuris:0.0000020813,MK572227.1_Glossogobius_giuris:0.0000024323)96:0.0000025887)100:0.0016058352)100:0.0048257745,(Glossogobius_giuris_FS143:0.0000020587,MK572226.1_Glossogobius_giuris:0.0000022679)97:0.0000025623)99:0.0015857543)99:0.0455232048,((MK572222.1_Glossogobius_aureus:0.0000024867,MK572220.1_Glossogobius_aureus:0.0016322354)93:0.0000027376,MK572221.1_Glossogobius_aureus:0.0048189201)100:0.0578314551)100:0.0794159152,MK572223.1_Glossogobius_giuris:0.0196528924)100:0.1325587382,((Acentrogobius_viridipunctatus_FS126:0.0000025459,MK572007.1_Acentrogobius_viridipunctatus:0.0015965520)100:0.1974699978,MK572498.1_Eugnathogobius_oligactis:0.1981882862)25:0.0227582730)43:0.0250657489,((((Stigmatogobius_sadanundio_FS125:0.0000000000,MK572605.1_Stigmatogobius_sadanundio:0.0000000000):0.0000010000,MK572604.1_Stigmatogobius_sadanundio:0.0000010000)100:0.1725893935,MK572083.1_Butis_humeralis:0.1712463235)86:0.0302994881,((((((((MK572177.1_Eleotris_melanosoma:0.0000024323,MK572175.1_Eleotris_melanosoma:0.0016036935)100:0.0015917628,MK572174.1_Eleotris_melanosoma:0.0048212746)94:0.0015936268,MK572176.1_Eleotris_melanosoma:0.0016005537)94:0.0015880372,MK572178.1_Eleotris_melanosoma:0.0000025770)100:0.0932977164,MK572173.1_Eleotris_lutea:0.1290215268)100:0.0614961744,MK572082.1_Bunaka_gyrinoides:0.1316552338)100:0.0254272040,MK572270.1_Hypseleotris_cyprinoides:0.1950718198)93:0.0235658190,MK572389.1_Ophiocara_porocephala:0.1627036408)99:0.0483729713)72:0.0191734808)85:0.0135777445,(((MK572078.1_Brachygobius_nunus:0.0000025311,MK572077.1_Brachygobius_nunus:0.0015872191)98:0.0032422811,MK572079.1_Brachygobius_nunus:0.0031767974)100:0.0406088312,(MK572081.1_Brachygobius_aff._nunus_mitotype2:0.0031830678,MK572080.1_Brachygobius_aff._nunus_mitotype2:0.0000028629)100:0.0254423671)100:0.1766926190)94:0.0232473366)93:0.0093659773)77:0.0161268759,(MK572204.1_Gambusia_affinis:0.2473762359,(MK572406.1_Oreochromis_niloticus:0.0000024323,MK572405.1_Oreochromis_niloticus:0.0000025420)100:0.1513329535)76:0.0378667749)72:0.0200086573,(((((((((((Channa_orientalis_FS009:0.0000024323,MK572111.1_Channa_gachua:0.0000010000)95:0.0000021106,Channa_gachua_FS068:0.0015868162)100:0.0426589130,MK572106.1_Channa_gachua:0.0229216574)100:0.0784845720,((MK572110.1_Channa_gachua:0.0000021369,MK572107.1_Channa_gachua:0.0000024323)99:0.0015369047,MK572109.1_Channa_gachua:0.0032556783)100:0.1340779630)100:0.0254237568,MK572105.1_Channa_sp._NRMt10578:0.1003646090)100:0.0864611145,(((Channa_marulius_FS023:0.0015865041,MK572113.1_Channa_marulius:0.0000026416)100:0.1496818856,((Channa_striata_FS054:0.0000022267,MK572120.1_Channa_striata:0.0000020913)100:0.0196447011,(MK572121.1_Channa_striata:0.0000028919,MK572119.1_Channa_striata:0.0000023548)100:0.0200007133)100:0.1400494278)34:0.0106047623,((Channa_punctata_FS026:0.0000020388,MK572117.1_Channa_punctata:0.0000021747)98:0.0000026137,((MK572118.1_Channa_punctata:0.0000024862,MK572116.1_Channa_punctata:0.0015875700)100:0.0015873278,MK572115.1_Channa_punctata:0.0000024352)100:0.0047866063)100:0.1091185348)81:0.0247405793)100:0.0532114799,(MK572487.1_Pillaia_sp._NRMt10708:0.0000021354,MK572486.1_Pillaia_sp._NRMt10710:0.0032138414)100:0.2840421187)51:0.0165471866,(((((((Trichogaster_lalius_FS011:0.0000024323,((MK572624.1_Trichogaster_lalius:0.0000021352,MK572625.1_Trichogaster_lalius:0.0021158451)100:0.0042547841,MK572627.1_Trichogaster_lalius:0.0000029423)99:0.0000025615)100:0.0031948842,Trichogaster_lalius_FS012:0.0015874107)87:0.0000024397,MK572626.1_Trichogaster_lalius:0.0031879250)83:0.0000024910,MK572623.1_Trichogaster_lalius:0.0015876401)100:0.1274957330,((Trichogaster_chuna_FS013:0.0000022459,((Trichogaster_chuna_FS014:0.0000026997,MK572617.1_Trichogaster_chuna:0.0000027904)98:0.0000026694,(MK572618.1_Trichogaster_chuna:0.0000029044,MK572619.1_Trichogaster_chuna:0.0000029980)100:0.0015873555)100:0.0015862930)100:0.1749322617,((MK572622.1_Trichogaster_fasciata:0.0000021504,MK572621.1_Trichogaster_fasciata:0.0000024323)100:0.0029274937,MK572620.1_Trichogaster_fasciata:0.0051039788)100:0.1299504118)99:0.0205004985)100:0.0987779372,((((Anabas_cobojius_FS015:0.0000024323,(MK572024.1_Anabas_cobojius:0.0000024323,MK572025.1_Anabas_cobojius:0.0000010000)81:0.0000021647)81:0.0015860306,MK572023.1_Anabas_cobojius:0.0000025426)34:0.0352826603,(MK572112.1_Channa_marulius:0.0000022569,MK572026.1_Anabas_testudineus:0.0000020653)100:0.0545203611)100:0.1299530911,Maculabatis_pastinacoides_FS124:0.4305955151)80:0.0428130243)62:0.0098166195,((((((((Badis_badis_FS037:0.0015873513,((MK029388.1_Badis_badis_voucher_11688:0.0000025778,MK029392.1_Badis_badis_voucher_DU6247:0.0000024323)100:0.0015872551,MK567705.1_Badis_badis_voucher_NRMt9845:0.0181141616)18:0.0000023124)28:0.0000021712,MK029383.1_Badis_badis_voucher_9925:0.0000024323)29:0.0000024161,MK029396.1_Badis_badis_voucher_9926:0.0000025909)29:0.0000028564,MK029389.1_Badis_badis_voucher_11679:0.0015953115)90:0.0032090917,((Badis_badis_FS101:0.0038159097,MK029387.1_Badis_badis_voucher_11694:0.0000021930)99:0.0055086139,(((((MK029382.1_Badis_pallidus_voucher_10820:0.0000021363,(MK029378.1_Badis_pallidus_voucher_10574:0.0000026391,MK029381.1_Badis_pallidus_voucher_11684:0.0000026389)100:0.0015898349)100:0.0015899655,MK029405.1_Badis_rhabdotus_voucher_DU6243:0.0015880698)94:0.0000023464,(MK029379.1_Badis_pallidus_voucher_10565:0.0000024581,MK567722.1_Badis_pallidus_voucher_NRMt10567:0.0000023668)100:0.0015893372)99:0.0207287201,(((MK029400.1_Badis_chittagongis_voucher_10599:0.0000021865,MK029401.1_Badis_chittagongis_voucher_10802:0.0000022966)100:0.0032156054,MK029399.1_Badis_chittagongis_voucher_10613:0.0015959437)98:0.0001516571,(MK029397.1_Badis_chittagongis_voucher_10829:0.0000028052,MK567708.1_Badis_chittagongis_voucher_NRMt10539:0.0032236934)100:0.0079128854)99:0.0187265050)100:0.0286153826,(MK029404.1_Badis_rhabdotus_voucher_11524:0.0019386333,MK029403.1_Badis_rhabdotus_voucher_11525:0.0028691020)100:0.0960754557)92:0.0254126708)53:0.0051252776)48:0.0000025977,MK029386.1_Badis_badis_voucher_11774:0.0048032065)72:0.0048012455,((MK029393.1_Badis_badis_voucher_11528:0.0000020768,MK029395.1_Badis_badis_voucher_11410:0.0000010000)83:0.0000028555,MK029394.1_Badis_badis_voucher_11436:0.0000020768)90:0.0000022093)100:0.1907709299,(MK029408.1_Dario_kajal_voucher_11950:0.0000010000,MK029407.1_Dario_kajal_voucher_11949:0.0000027133)100:0.2220298911)100:0.0725372904)63:0.0435875527)33:0.0065577592,(((((((Parambassis_lala_FS032:0.0000024323,(MK572444.1_Parambassis_lala:0.0000027996,MK572447.1_Parambassis_lala:0.0015868789)18:0.0000026288)23:0.0000023603,MK572443.1_Parambassis_lala:0.0015869739)72:0.0000025264,MK572446.1_Parambassis_lala:0.0031829849)94:0.0046517130,MK572445.1_Parambassis_lala:0.0033740580)100:0.1576234144,(((((((Parambassis_ranga_FS064:0.0000024323,MK572451.1_Parambassis_ranga:0.0000010000)96:0.0000020330,MK572454.1_Parambassis_ranga:0.0000020331)97:0.0000020466,(((MK572448.1_Parambassis_ranga:0.0000021029,MK572457.1_Parambassis_ranga:0.0000024323)97:0.0000020463,MK572458.1_Parambassis_ranga:0.0015898373)100:0.0048538134,MK572456.1_Parambassis_ranga:0.0032103700)99:0.0015773890)97:0.0015928398,MK572455.1_Parambassis_ranga:0.0000025817)40:0.0000027546,MK572449.1_Parambassis_ranga:0.0031946113)97:0.0470703253,MK572440.1_Pseudambassis_baculis:0.0411669650)100:0.0671988445,MK572441.1_Parambassis_bistigmata:0.1515951407)100:0.0265430098)100:0.0309935918,(((Chanda_nama_FS063:0.0000024323,MK572096.1_Chanda_nama:0.0000010000)95:0.0000021882,MK572099.1_Chanda_nama:0.0015894495)100:0.0031645097,(MK572098.1_Chanda_nama:0.0000023482,MK572100.1_Chanda_nama:0.0000024323)100:0.0016263208)100:0.0945256105)100:0.1245080028,((((((((Rhinomugil_corsula_FS085:0.0000000000,MK572549.1_Rhinomugil_corsula:0.0000000000):0.0000000000,MK572550.1_Rhinomugil_corsula:0.0000000000):0.0000000000,MK572548.1_Rhinomugil_corsula:0.0000000000):0.0000000000,MK572547.1_Rhinomugil_corsula:0.0000000000):0.0000010000,Rhinomugil_corsula_FS102:0.0000029940)100:0.1116688852,(MK572330.1_Minimugil_cascasia:0.0000010000,MK572329.1_Minimugil_cascasia:0.0000010000)100:0.1547671316)100:0.1037364873,(MK572314.1_Chelon_melinopterus:0.0709039978,(MK572493.1_Planiliza_macrolepis:0.0000010000,MK572494.1_Planiliza_macrolepis:0.0000010000)100:0.0940918759)100:0.0871941786)94:0.0305746697,((Terapon_jarbua_FS122:0.0015932285,MK572616.1_Terapon_jarbua:0.0000024323)96:0.0000021474,MK572615.1_Terapon_jarbua:0.0015851323)100:0.1096749123)97:0.0747503240)71:0.0238320136)33:0.0051736086,(((Lates_calcarifer_FS112:0.0000023282,MK572284.1_Lates_calcarifer:0.0000010000)100:0.2458125077,(((Cynoglossus_sp_FS113:0.0015849277,Cynoglossus_sp_FS123:0.0000028525)100:0.2361228005,MK572143.1_Cynoglossus_cynoglossus:0.1027459099)100:0.2160548156,(((Polynemus_paradiseus_FS117:0.0015933631,MK572495.1_Polynemus_paradiseus:0.0016037630)99:0.0009899472,MK572496.1_Polynemus_paradiseus:0.0005976850)100:0.1021490845,Eleutheronema_tetradactylum_FS131:0.1397879488)100:0.1343280760)77:0.0238090151)69:0.0049521016,(Toxotes_chatareus_FS134:0.2015555212,(MK572076.1_Brachirus_orientalis:0.0000029070,MK572075.1_Brachirus_orientalis:0.0031803962)100:0.1919203754)75:0.0681242983)96:0.0220244038)50:0.0162220495,((((((Aplocheilus_panchax_FS010:0.0031830831,MK572037.1_Aplocheilus_panchax:0.0000020178)100:0.0048080996,(MK572036.1_Aplocheilus_panchax:0.0031885453,MK572035.1_Aplocheilus_panchax:0.0064204869)41:0.0000020216)93:0.0028748978,MK572034.1_Aplocheilus_panchax:0.0168327583)93:0.0064025621,((MK572033.1_Aplocheilus_panchax:0.0015953615,MK572038.1_Aplocheilus_panchax:0.0000021225)34:0.0000020264,MK572032.1_Aplocheilus_panchax:0.0000024323)93:0.0053303885)100:0.2030220597,(((Trichopsis_vittata_FS031:0.0000000000,KY327374.1_Trichopsis_vittata_voucher_NRM_69461:0.0000000000):0.0000010000,KT250365.1_Trichopsis_vittata_voucher_T9841:0.0000010000)92:0.0000025814,((KY327373.1_Trichopsis_vittata_voucher_NRM_69396:0.0000010000,KT250367.1_Trichopsis_vittata_voucher_T9842:0.0000010000)76:0.0000025595,KY349109.1_Trichopsis_vittata_voucher_NRM_69220:0.0000024342)100:0.0032059657)100:0.2039565996)97:0.0732242599,((((Leiodon_cutcutia_FS076:0.0000027082,(MK572286.1_Leiodon_cutcutia:0.0031831118,MK572285.1_Leiodon_cutcutia:0.0000029122)100:0.0015870826)100:0.1802443915,MK572606.1_Takifugu_oblongus:0.1912572683)77:0.0282432760,MK572172.1_Dichotomyctere_fluviatilis:0.1163665840)100:0.0741480816,((MK572327.1_Microphis_cuncalus:0.0000024493,MK572328.1_Microphis_cuncalus:0.0179693154)100:0.2367626714,MK572271.1_Ichthyocampus_carce:0.2492181672)99:0.1288085354)75:0.0298219551)63:0.0281460184)39:0.0184276823)58:0.0126135879,((((((((Mastacembelus_armatus_FS007:0.0000024323,MK572320.1_Mastacembelus_armatus:0.0000010000)79:0.0000022710,MK572323.1_Mastacembelus_armatus:0.0000024323)88:0.0000020758,MK572325.1_Mastacembelus_armatus:0.0080283170)29:0.0000022223,MK572322.1_Mastacembelus_armatus:0.0048072267)100:0.0100477695,(MK572321.1_Mastacembelus_armatus:0.0000020254,MK572324.1_Mastacembelus_armatus:0.0000024323)100:0.0062556885)100:0.0818080931,(((Macrognathus_aral_FS016:0.0032210069,MK572316.1_Macrognathus_aral:0.0081449110)51:0.0015632869,MK572315.1_Macrognathus_aral:0.0000022428)100:0.0927859399,(((Macrognathus_pancalus_FS036:0.0015870509,(Macrognathus_pancalus_FS065:0.0031827897,MK572319.1_Macrognathus_pancalus:0.0000024323)71:0.0000022442)99:0.0015371204,MK572318.1_Macrognathus_pancalus:0.0032512854)99:0.0048728502,MK572317.1_Macrognathus_pancalus:0.0082235212)100:0.0939657335)100:0.0167883618)100:0.0371383004,Platycephalus_indicus_FS130:0.2506153784)100:0.0333259744,(((Nandus_nandus_FS025:0.0000024323,Nandus_nandus_FS148:0.0000010000)96:0.0000024589,MK029410.1_Nandus_nandus_voucher_9825:0.0015932600)97:0.0000024169,MK029411.1_Nandus_nandus_voucher_11455:0.0031817717)100:0.2632047045)68:0.0473513382)34:0.0124819774,(((Notopterus_notopterus_FS039:0.0000010000,MK572368.1_Notopterus_notopterus:0.0000010000)100:0.0005458358,MK572369.1_Notopterus_notopterus:0.0042674330)100:0.0791110401,MK572123.1_Chitala_chitala:0.0563336931)100:0.1849674848)23:0.0048516577)51:0.0146311374,((((((((Pisodonophis_boro_FS005:0.0031806568,MK572492.1_Pisodonophis_boro:0.0000010000)33:0.0000025330,MK572488.1_Pisodonophis_boro:0.0000010000)66:0.0000024408,MK572491.1_Pisodonophis_boro:0.0000024999)64:0.0015628281,MK572490.1_Pisodonophis_boro:0.0048489055)71:0.0048868553,MK572489.1_Pisodonophis_boro:0.0000021970)100:0.1562737477,(MK572029.1_Anguilla_bengalensis:0.0000025896,(MK572031.1_Anguilla_bengalensis:0.0015873487,MK572028.1_Anguilla_bengalensis:0.0000029338)100:0.0015928143)100:0.1428904703)99:0.0454462755,((Corica_soborna_FS051:0.0015930029,(MK572139.1_Corica_soborna:0.0000020526,(MK572137.1_Corica_soborna:0.0000024323,MK572138.1_Corica_soborna:0.0000010000)71:0.0000020518)97:0.0000024752)34:0.0047860763,MK572140.1_Corica_soborna:0.0000027970)100:0.2190131938)68:0.0343257083,(Acanthopagrus_latus_FS145:0.2526763528,((MK572237.1_Gobiopterus_chuno:0.2975191802,(((MK572413.1_Oryzias_sp._NRMt9774:0.0053043930,MK572408.1_Oryzias_sp._NRMt10147:0.0011015873)100:0.0800741522,MK572410.1_Oryzias_sp._NRMt10886:0.0497772168)100:0.1269537935,(((MK572411.1_Oryzias_sp._NRMt10526:0.0015895481,MK572412.1_Oryzias_sp._NRMt10527:0.0000022566)100:0.0155277935,(MK572414.1_Oryzias_dancena:0.0015929320,(MK572415.1_Oryzias_dancena:0.0015892658,MK572416.1_Oryzias_dancena:0.0016005183)100:0.0015970574)100:0.0983238539)100:0.0102898023,(MK572409.1_Oryzias_sp._NRMt10981:0.0114145325,MK572407.1_Oryzias_sp._NRMt10865:0.0038141918)98:0.0029522532)100:0.2167844981)51:0.0336894458)66:0.0483146612,MK572217.1_Gerres_setifer:0.2336608669)63:0.0237942343)9:0.0093265059)13:0.0216864635)14:0.0145307616,((((Xenentodon_cancila_FS034:0.0000022278,(MK572631.1_Xenentodon_cancila:0.0015144951,(MK572630.1_Xenentodon_cancila:0.0000024323,MK572629.1_Xenentodon_cancila:0.0000021982)100:0.0098071412)99:0.0048935672)100:0.1407002356,(((MK572167.1_Dermogenys_burmanica:0.0000026152,MK572171.1_Dermogenys_burmanica:0.0000022402)100:0.0015871312,(MK572165.1_Dermogenys_burmanica:0.0000026935,((MK572169.1_Dermogenys_burmanica:0.0000024191,MK572166.1_Dermogenys_burmanica:0.0000026694)100:0.0015871701,MK572163.1_Dermogenys_burmanica:0.0000025748)100:0.0015871700)69:0.0000029520)99:0.0064514172,MK572170.1_Dermogenys_burmanica:0.0000026031)100:0.1427245771)72:0.0357200517,((Hyporhamphus_limbatus_FS053:0.0000023907,MK572267.1_Hyporhamphus_limbatus:0.0000010000)99:0.0015864068,MK572266.1_Hyporhamphus_limbatus:0.0000021388)100:0.1681654866)27:0.0309209069,((((Setipinna_phasa_FS047:0.0000022670,Setipinna_phasa_FS121:0.0000027572)100:0.0014569568,MK572592.1_Setipinna_phasa:0.0033484731)100:0.1435267815,(Coilia_ramcarati_FS147:0.0064033401,MK572136.1_Coilia_dussumieri:0.0000023527)100:0.1103464322)100:0.1201898187,(Ophichthys_cuchia_FS056:0.0616689634,(MK572332.1_Ophichthys_cuchia:0.0000029388,MK572331.1_Ophichthys_cuchia:0.0000024323)100:0.0339350133)100:0.1402559466)75:0.0282914005)14:0.0135492492)63:0.0110864855)19:0.0053800878,((((Sillaginopsis_domina_FS133:0.0000010000,MK572593.1_Sillaginopsis_domina:0.0000010000)100:0.0015854958,MK572594.1_Sillaginopsis_domina:0.0000028142)100:0.2302607133,MK572326.1_Megalops_cyprinoides:0.2293224008)97:0.0330563435,MK572272.1_Ilisha_melastoma:0.2028215289)93:0.0423942102)100:0.0478025604,(((((Esomus_danrica_FS046:0.0015871793,MK572189.1_Esomus_danrica:0.0031834500)42:0.0000026633,(MK572186.1_Esomus_danrica:0.0000024323,MK572187.1_Esomus_danrica:0.0000010000)96:0.0000024207)41:0.0000028627,MK572191.1_Esomus_danrica:0.0015871112)100:0.0015871707,MK572188.1_Esomus_danrica:0.0000020824)100:0.0031812329,MK572190.1_Esomus_danrica:0.0000023463)100:0.1797159187)40:0.0187829780,((((((((((((((Labeo_rohita_FS040:0.0000024323,MK572283.1_Labeo_rohita:0.0000023277)100:0.0333806494,MK572273.1_Labeo_angra:0.0446534630)93:0.0120325035,(Labeo_catla_FS048:0.0031953442,MK572219.1_Labeo_catla:0.0000024323)100:0.0333519544)98:0.0121318294,(Labeo_calbasu_FS041:0.0015870462,((MK572279.1_Labeo_calbasu:0.0000010000,MK572280.1_Labeo_calbasu:0.0000010000)100:0.0000020104,MK572281.1_Labeo_calbasu:0.0015873163)89:0.0000023286)100:0.0233808768)82:0.0058878466,((Labeo_gonius_FS080:0.0015876485,MG895641.1_Labeo_gonius_voucher_11046:0.0015943134)97:0.0000028550,MK572282.1_Labeo_gonius:0.0015867001)100:0.0281203040)93:0.0115040875,(((Cirrhinus_cirrhosus_FS049:0.0000000000,MK572126.1_Cirrhinus_cirrhosus:0.0000000000):0.0000027595,MK572124.1_Cirrhinus_cirrhosus:0.0000026006)100:0.0684297519,(((Labeo_gonius_FS081:0.0000024323,MK572274.1_Labeo_boga:0.0000010000)100:0.0000025678,MK572275.1_Labeo_boga:0.0015871594)100:0.0253341746,((Labeo_boggut_FS096:0.0000000000,MK572276.1_Labeo_boggut:0.0000000000):0.0000027578,MK572277.1_Labeo_boggut:0.0000020425)100:0.0304221399)100:0.0147243572)100:0.0334841762)95:0.0095062506,MK572145.1_Cyprinidae_sp._DU9034:0.0459820710)100:0.0288666912,((MK572253.1_Gymnostomus_ariza:0.0015873105,(MK572255.1_Gymnostomus_ariza:0.0000026845,MK572256.1_Gymnostomus_ariza:0.0000025892)100:0.0000025431)89:0.0015867872,MK572254.1_Gymnostomus_ariza:0.0000025903)100:0.0851937558)99:0.0228986496,((((Tariqilabeo_latius_FS106:0.0031860287,MK572607.1_Tariqilabeo_latius:0.0031836611)40:0.0000023211,MK572608.1_Tariqilabeo_latius:0.0000023020)40:0.0000025473,MK572609.1_Tariqilabeo_latius:0.0064035570)98:0.0031822915,Tariqilabeo_latius_FS118:0.0000023312)100:0.0719191017)86:0.0123290139,(MK572147.1_Cyprinus_carpio:0.0000024341,MK572146.1_Cyprinus_carpio:0.0000020716)100:0.0679641950)91:0.0131802889,(((MK572367.1_Neolissochilus_stracheyi:0.0000010000,MK572366.1_Neolissochilus_stracheyi:0.0000010000)99:0.0016966609,MK572365.1_Neolissochilus_stracheyi:0.0079699865)100:0.0780210302,(MK572093.1_Chagunius_chagunio:0.0080263073,MK572094.1_Chagunius_chagunio:0.0000026353)100:0.2054369890)23:0.0046656800)27:0.0065917003,((((((((((Puntius_sophore_FS060:0.0000000000,MK572532.1_Puntius_sophore:0.0000000000):0.0000000000,MK572534.1_Puntius_sophore:0.0000000000):0.0000010000,Puntius_sophore_FS138:0.0000010000)99:0.0000025634,MK572531.1_Puntius_sophore:0.0015870122)100:0.0517118776,((MK572537.1_Puntius_terio:0.0015894020,MK572535.1_Puntius_terio:0.0000021189)100:0.0825623944,(MK572530.1_Puntius_chola:0.0061142434,MK572529.1_Puntius_chola:0.0002907802)100:0.0691621873)55:0.0138264725)100:0.0418904009,(((Osteobrama_cotio_FS078:0.0000000000,MG895644.1_Osteobrama_cotio_voucher_11566:0.0000000000):0.0000010000,MG895645.1_Osteobrama_cotio_voucher_11486:0.0000010000)100:0.0181459926,(MG895646.1_Osteobrama_cotio_voucher_10553:0.0000010000,MG895647.1_Osteobrama_cotio_voucher_10196:0.0000010000)100:0.0379130586)100:0.0662990149)99:0.0113625905,((((((((Pethia_conchonius_FS062:0.0000024323,MK572465.1_Pethia_conchonius:0.0000028616)100:0.0047913876,(Pethia_conchonius_FS103:0.0015873739,MK572464.1_Pethia_conchonius:0.0000024002)100:0.0015892122)99:0.0000027329,(MK572469.1_Pethia_conchonius:0.0015909881,MK572466.1_Pethia_conchonius:0.0000026170)100:0.0015854438)100:0.0032207755,MK572468.1_Pethia_conchonius:0.0064908331)97:0.0008340711,MK572467.1_Pethia_conchonius:0.0088513085)100:0.0588402014,((((MK572481.1_Pethia_rutila:0.0000010000,MK572484.1_Pethia_rutila:0.0000010000)100:0.0031887715,MK572483.1_Pethia_rutila:0.0000021502)93:0.0000020887,MK572482.1_Pethia_rutila:0.0015887874)97:0.0158897013,MK572485.1_Pethia_ticto:0.0275730951)99:0.0258096191)100:0.0135486533,MK572480.1_Pethia_phutunio:0.1166637350)100:0.0405593700,((((Pethia_gelius_FS084:0.0000024323,MK572471.1_Pethia_gelius:0.0000010000)100:0.0000023258,(MK572472.1_Pethia_gelius:0.0015972823,MK572473.1_Pethia_gelius:0.0015931543)100:0.0015816461)100:0.0117613346,MK572470.1_Pethia_gelius:0.0096558381)100:0.0843445258,((MK572463.1_Pethia_sp._NRMt11929:0.0000026664,MK572528.1_Puntius_sp._NRMt11569:0.0015964905)100:0.0712686999,((MK572475.1_Pethia_guganio:0.0000024323,MK572474.1_Pethia_guganio:0.0031884668)100:0.0235172176,MK572477.1_Pethia_guganio:0.0274596961)100:0.0702184886)100:0.0420283166)100:0.0328267001)100:0.0551887997)57:0.0086254528,(MH708075.1_Systomus_sarana_voucher_9983:0.0031770320,MH708074.1_Systomus_sarana_voucher_10131:0.0032607057)100:0.0835690088)61:0.0138621391,((MK572205.1_Garra_sp._DU6203:0.0284527376,(MK572209.1_Erethistes_koladynensis:0.0229829324,MK572210.1_Garra_lamta:0.0297031474)100:0.0139623956)100:0.0426604811,((((MK572213.1_Garra_vittatula:0.0015873106,MK572212.1_Garra_vittatula:0.0000020583)100:0.0048059956,(MK572214.1_Garra_vittatula:0.0000021645,MK572215.1_Garra_vittatula:0.0000027759)100:0.0000024231)100:0.0725301823,((KT223104.1_Garra_mini_voucher_NRM_66710:0.0000020659,KT272021.1_Garra_mini_voucher_DU_6240:0.0000027062)99:0.0000029923,(KT223105.1_Garra_mini_voucher_NRM_66722:0.0000021974,KT223107.1_Garra_mini_voucher_NRM_66745:0.0000010000)100:0.0064012975)100:0.1122558623)100:0.0885609449,((MK572206.1_Garra_dampaensis:0.0000024323,MK572208.1_Garra_dampaensis:0.0000010000)98:0.0000029664,MK572207.1_Garra_dampaensis:0.0015870958)100:0.0873352186)100:0.0213750560)100:0.0381945195)81:0.0117827946,((MK572052.1_Barbonymus_gonionotus:0.0028764571,MK572051.1_Barbonymus_gonionotus:0.0019135350)100:0.0538333620,(MK572404.1_Oreichthys_cosuatis:0.0047886081,MK572403.1_Oreichthys_cosuatis:0.0000021954)100:0.1759752645)94:0.0343296655)49:0.0062703758)99:0.0333091220,((((((((Danio_rerio_FS050:0.0000026001,(MK572160.1_Danio_rerio:0.0000020522,MK572159.1_Danio_rerio:0.0000029085)100:0.0015873009)95:0.0000025978,MK572158.1_Danio_rerio:0.0031833909)100:0.0278852078,(((((((MK572151.1_Danio_cf._rerio_66257_KARNAFULI:0.0000000000,MK572155.1_Danio_cf._rerio_DU6176:0.0000000000):0.0000010000,MK572153.1_Danio_cf._rerio_DU6254:0.0000026995)100:0.0000024227,MK572152.1_Danio_cf._rerio_66256_KARNAFULI:0.0015873006)100:0.0015873007,MK572156.1_Danio_cf._rerio_10503_SANGU:0.0015873006)94:0.0000025706,MK572154.1_Danio_cf._rerio_DU6251_BANDERBAN:0.0000029943)89:0.0000021827,MK572149.1_Danio_cf._rerio_COXS:0.0000024221)96:0.0015871862,MK572150.1_Danio_cf._rerio_DU6237:0.0000022727)98:0.0210585570)100:0.0520439018,(MK572162.1_Danio_sp._bangladesh_10466:0.0015865874,MK572161.1_Danio_sp._bangladesh_10467:0.0000023877)100:0.0968683549)94:0.0162054198,(KT199744.1_Danio_annulosus_voucher_NRM_66253:0.0064278293,MK572148.1_Danio_annulosus:0.0000027470)100:0.0732540721)100:0.0746267117,(((((Devario_devario_FS077:0.0000010000,MF172765.1_Devario_devario_voucher_10119:0.0000024057)85:0.0000025412,MF172764.1_Devario_devario_voucher_9867:0.0015872932)98:0.0015857697,MF172766.1_Devario_devario_voucher_9870:0.0000020376)100:0.0380919550,(((((((MF172746.1_Devario_aequipinnatus_voucher_9866:0.0000000000,MF172751.1_Devario_aequipinnatus_voucher_DU6253:0.0000000000):0.0000010000,MF172745.1_Devario_aequipinnatus_voucher_10126:0.0000022965)100:0.0015872957,(MF172754.1_Devario_aequipinnatus_voucher_10223:0.0000027482,MF172752.1_Devario_aequipinnatus_voucher_DU6244:0.0000024323)100:0.0000025753)77:0.0015872290,MF172744.1_Devario_aequipinnatus_voucher_10198:0.0000024649)99:0.0127647677,MF172779.1_Devario_coxi_voucher_10544:0.0068845609)100:0.0046053228,MF172763.1_Devario_deruptotalea_voucher_7069:0.0106441431)100:0.0381701123,MF172755.1_Devario_anomalus_voucher_10659:0.0330197353)93:0.0197010774)100:0.1302542358,((Chela_laubuca_FS105:0.0734179788,(MG895633.1_Chela_cachius_voucher_10085:0.0193642935,MG895632.1_Chela_cachius_voucher_DU_6116:0.0134302735)100:0.0623942694)100:0.0531378672,((MG895634.1_Laubuka_laubuca_voucher_10453:0.0009509695,MG895635.1_Laubuka_laubuca_voucher_10455:0.0022416183)100:0.0509645949,(MG895638.1_Laubuka_tenella_voucher_NRM_67845:0.0000022284,(MG895640.1_Laubuka_tenella_voucher_NRM_67380:0.0000020597,MG895637.1_Laubuka_tenella_voucher_NRM_67381:0.0015956531)97:0.0080384200)97:0.0651768524)100:0.1718031278)100:0.1723523605)100:0.1242931153)95:0.0294443849,((((((Amblypharyngodon_mola_FS066:0.0000000000,MK572018.1_Amblypharyngodon_mola:0.0000000000):0.0000010000,MK572020.1_Amblypharyngodon_mola:0.0000010000)100:0.0000025357,Amblypharyngodon_mola_FS149:0.0015931477)100:0.0015865224,MK572021.1_Amblypharyngodon_mola:0.0000025167)100:0.1443057096,(MK572544.1_Rasbora_rasbora:0.0130048683,(MK572545.1_Rasbora_rasbora:0.0000010000,MK572546.1_Rasbora_rasbora:0.0000010000)99:0.0000020377)100:0.0821831128)99:0.0354820248,((Rasbora_daniconius_FS094:0.0000027846,((MK572543.1_Rasbora_daniconius:0.0000000000,MK572540.1_Rasbora_daniconius:0.0000000000):0.0000010000,MK572541.1_Rasbora_daniconius:0.0000010000)100:0.0015872575)100:0.0047871799,MK572542.1_Rasbora_daniconius:0.0000020732)100:0.0686034030)100:0.0632717503)75:0.0115865269,(((Mylopharyngodon_piceus_FS079:0.0000025147,MK572333.1_Mylopharyngodon_piceus:0.0000010000)100:0.0655709076,(MK572264.1_Hypophthalmichthys_molitrix:0.0189764398,MK572265.1_Hypophthalmichthys_nobilis:0.0318165483)100:0.0297784943)99:0.0122366102,(MK572141.1_Ctenopharyngodon_idella:0.0000029044,MK572142.1_Ctenopharyngodon_idella:0.0000028252)100:0.0574643160)100:0.0504667339)76:0.0033690796)86:0.0134956444,((((Psilorhynchus_sucatio_FS119:0.0015870725,MK572521.1_Psilorhynchus_sucatio:0.0000025466)100:0.0150384635,(MK572519.1_Psilorhynchus_sucatio:0.0000020963,MK572520.1_Psilorhynchus_sucatio:0.0015896678)100:0.0100465583)100:0.2036483285,((MK572517.1_Psilorhynchus_rahmani:0.0000028609,MK572516.1_Psilorhynchus_rahmani:0.0000020157)100:0.0467899326,(MK572510.1_Psilorhynchus_balitora:0.0031876265,MK572509.1_Psilorhynchus_balitora:0.0000025810)100:0.0988008992)100:0.1321909181)89:0.0242114231,(MK572513.1_Psilorhynchus_nudithoracicus:0.0065843625,(MK572515.1_Psilorhynchus_nudithoracicus:0.0000010000,MK572512.1_Psilorhynchus_nudithoracicus:0.0000010000)100:0.0097570060)100:0.1258602299)99:0.0526296402)65:0.0078497804)44:0.0136904450,(((((Botia_dario_FS008:0.0031834887,MK572068.1_Botia_dario:0.0000020390)100:0.0015929690,(MK572070.1_Botia_dario:0.0000010000,MK572069.1_Botia_dario:0.0000023655)79:0.0000026047)100:0.0515328136,(((Botia_lohachata_FS095:0.0000024323,MK572072.1_Botia_lohachata:0.0000010000)99:0.0000029900,MK572071.1_Botia_lohachata:0.0015895746)100:0.0265905084,(MK572074.1_Botia_rostrata:0.0000010000,MK572073.1_Botia_rostrata:0.0000010000)100:0.0147945986)99:0.0393453781)100:0.1515083051,((((((Paracanthocobitis_abutwebi_FS097:0.0047885818,MK572433.1_Paracanthocobitis_abutwebi:0.0000029344)95:0.0031836979,((MK572435.1_Paracanthocobitis_abutwebi:0.0000027602,(MK572429.1_Paracanthocobitis_abutwebi:0.0000024323,MK572434.1_Paracanthocobitis_abutwebi:0.0000010000)95:0.0000025427)100:0.0015872260,MK572436.1_Paracanthocobitis_abutwebi:0.0031836486)88:0.0000020401)95:0.0031820390,MK572432.1_Paracanthocobitis_abutwebi:0.0000025817)100:0.0960305082,(MK572439.1_Paracanthocobitis_mackenziei:0.0046479227,MK572438.1_Paracanthocobitis_mackenziei:0.0001571768)100:0.1160719848)100:0.0675829682,((((MK572577.1_Schistura_savona:0.0000028237,MK572579.1_Schistura_savona:0.0000021248)100:0.0014896013,MK572578.1_Schistura_savona:0.0033138352)39:0.0011549065,(MK572580.1_Schistura_savona:0.0000024323,MK572573.1_Schistura_sp._NRMt10297:0.0000020555)100:0.0103433609)100:0.0970127214,(MK572576.1_Schistura_sp._JAMUNA_DU6210:0.0000010000,MK572575.1_Schistura_sp._JAMUNA_DU6210a:0.0000022600)100:0.0779241238)100:0.0449019550)100:0.0221379101,(((Schistura_sp_FS098:0.0649044723,(((MK572360.1_Schistura_corica:0.0000010000,MK572358.1_Schistura_corica:0.0000010000)100:0.0023132764,MK572357.1_Schistura_corica:0.0073430824)100:0.0134267587,MK572574.1_Schistura_sp._NRMt11318:0.0186026883)100:0.0435610436)98:0.0213594931,((MK572581.1_Schistura_sikmaiensis:0.0000010000,MK572585.1_Schistura_sikmaiensis:0.0000010000)98:0.0000028663,(MK572582.1_Schistura_sikmaiensis:0.0031593646,MK572584.1_Schistura_sikmaiensis:0.0016371446)100:0.0181343003)100:0.0879089164)99:0.0445354762,(((MK572587.1_Schistura_zonata:0.0000010000,MK572588.1_Schistura_zonata:0.0000010000)100:0.0045135466,MK572590.1_Schistura_zonata:0.0067322427)100:0.0016526826,(MK572589.1_Schistura_zonata:0.0035009684,MK572586.1_Schistura_zonata:0.0045008046)100:0.0016212054)100:0.0549656051)100:0.0366085248)100:0.0426455905)98:0.0317804928,(((((((((Lepidocephalichthys_sp_FS017:0.0000029043,MK572294.1_Lepidocephalichthys_sp._DU6217:0.0047890049)99:0.0031865237,MK572291.1_Lepidocephalichthys_sp._NRMt10114:0.0000022556)100:0.1439324526,((MK572299.1_Lepidocephalichthys_annandalei:0.0010625151,MK572300.1_Lepidocephalichthys_annandalei:0.0021285906)100:0.0899336912,MK572289.1_Lepidocephalichthys_sp._a_10134:0.1157802894)100:0.0480017623)85:0.0164121763,(((MK572311.1_Lepidocephalichthys_guntea:0.0015871850,MK572308.1_Lepidocephalichthys_guntea:0.0000021267)100:0.0136626799,MK572310.1_Lepidocephalichthys_guntea:0.0080122578)100:0.0394503390,(MK572298.1_Lepidocephalichthys_sp._NRMt11189:0.0000024323,MK572292.1_Lepidocephalichthys_sp._DU6169:0.0000022483)100:0.0547862106)100:0.0933705969)94:0.0123584797,(((MK572290.1_Lepidocephalichthys_sp._NRMt9962:0.0825501523,((((MK572305.1_Lepidocephalichthys_goalparensis:0.0015980472,MK572306.1_Lepidocephalichthys_goalparensis:0.0000021601)100:0.0015976171,MK572307.1_Lepidocephalichthys_goalparensis:0.0000023855)100:0.0015881124,MK572304.1_Lepidocephalichthys_goalparensis:0.0000027182)100:0.0788755648,(MK572302.1_Lepidocephalichthys_caudofurcatus:0.0015973699,(MK572301.1_Lepidocephalichthys_caudofurcatus:0.0000024323,MK572303.1_Lepidocephalichthys_caudofurcatus:0.0000024323)98:0.0000028111)100:0.0305806375)97:0.0218423585)98:0.0321634039,(MK572312.1_Lepidocephalichthys_irrorata:0.0042606677,MK572313.1_Lepidocephalichthys_irrorata:0.0038050783)100:0.1608649442)98:0.0329765804,MK572297.1_Lepidocephalichthys_sp._NRMt10751:0.1552226666)98:0.0171928999)98:0.0475600207,((Pangio_pangia_FS107:0.0000026094,MK572426.1_Pangio_pangia:0.0000026007)100:0.0031946970,(MK572425.1_Pangio_pangia:0.0000020770,MK572427.1_Pangio_pangia:0.0015897397)97:0.0000029376)100:0.1166190632)94:0.0249999232,(MK572089.1_Canthophrys_gongota:0.0000026729,MK572088.1_Canthophrys_gongota:0.0000010000)100:0.2231873527)91:0.0264005736,((Neoeucirrhichthys_maydelli_FS104:0.0064032545,MK572364.1_Neoeucirrhichthys_maydelli:0.0000027198)100:0.0217749862,(MK572362.1_Neoeucirrhichthys_maydelli:0.0000029864,MK572363.1_Neoeucirrhichthys_maydelli:0.0000021280)100:0.0135206799)100:0.1837459051)100:0.0372338204,((MK572048.1_Balitora_brucei:0.0000028725,MK572050.1_Balitora_brucei:0.0000024323)100:0.0058387918,MK572047.1_Balitora_brucei:0.0106747670)100:0.0972251682)98:0.0368853022)99:0.0306657713)100:0.0404249598,((((((MK572058.1_Barilius_bendelisis:0.0000022487,MK572398.1_Opsarius_bendelisis:0.0000024323)100:0.0015471949,MK572059.1_Barilius_bendelisis:0.0016371711)100:0.0148277842,(MK572062.1_Barilius_bendelisis:0.0000020777,MK572061.1_Barilius_bendelisis:0.0000023210)100:0.0015161595)100:0.0032726672,MK572060.1_Barilius_bendelisis:0.0000025582)100:0.1507564554,((((MK572053.1_Barilius_barila:0.0000010000,MK572057.1_Barilius_barila:0.0000010000)99:0.0000022343,(MK572056.1_Barilius_barila:0.0000010000,MK572055.1_Barilius_barila:0.0000010000)100:0.0096980256)100:0.0237225633,MK572054.1_Barilius_barila:0.0286658755)100:0.0603164775,(((MK572394.1_Opsarius_barna:0.0000022379,MK572397.1_Opsarius_barna:0.0000025982)100:0.0015858963,((MK572395.1_Opsarius_barna:0.0000010000,MK572391.1_Opsarius_barna:0.0000010000)97:0.0000028015,((MK572390.1_Opsarius_barna:0.0000024399,MK572396.1_Opsarius_barna:0.0015871067)96:0.0000022058,MK572393.1_Opsarius_barna:0.0064133801)98:0.0047887351)94:0.0000021666)100:0.1135611898,(MK572400.1_Opsarius_tileo:0.0000010000,MK572401.1_Opsarius_tileo:0.0000010000)100:0.1196380100)100:0.0618393690)95:0.0232191369)97:0.0178307266,MK572539.1_Raiamas_bola:0.1170253458)97:0.0258669081)100:0.0297814557,(((((((Salmostoma_phulo_FS052:0.0000020251,MK572564.1_Salmostoma_phulo:0.0000010000)99:0.0000022383,((MK572565.1_Salmostoma_phulo:0.0015875690,(MK572568.1_Salmostoma_phulo:0.0015875419,MK572566.1_Salmostoma_phulo:0.0000021004)97:0.0000028766)100:0.0113043917,MK572567.1_Salmostoma_phulo:0.0016359935)91:0.0000022779)93:0.0016153514,MK572569.1_Salmostoma_phulo:0.0000029257)100:0.0667184594,(MK572556.1_Salmostoma_sp._12098_KUSHIYARA_MEGHN:0.0000010000,MK572555.1_Salmostoma_sp._12094_KUSHIYARA_MEGHN:0.0000010000)100:0.0807558414)100:0.0216163554,MK572591.1_Securicula_gora:0.1555720726)97:0.0172521970,((MK572571.1_Salmostoma_sardinella:0.0000010000,MK572572.1_Salmostoma_sardinella:0.0000010000)100:0.0031824659,MK572570.1_Salmostoma_sardinella:0.0000020627)100:0.0884924898)97:0.0480651447,(((Salmostoma_bacalia_FS069:0.0000000000,MK572561.1_Salmostoma_bacalia:0.0000000000):0.0000024323,Salmostoma_bacalia_FS100:0.0000010000)52:0.0000020246,MK572563.1_Salmostoma_bacalia:0.0000020255)100:0.1010414190)93:0.0224123426)100:0.1332249801,(MK572085.1_Cabdio_morar:0.0015891064,MK572087.1_Cabdio_morar:0.0000024323)98:0.0000021583)100:0.0080570822,MK572086.1_Cabdio_morar:0.0000022998):0.0000027202,MK572084.1_Cabdio_morar:0.0000000000);
