# Supplementary material for: Cryptic biodiversity of freshwater fish species in Bangladesh
Source: PLoS One. 2025 Apr 28;20(4):e0318982. doi: 10.1371/journal.pone.0318982 (PMC12036941; doi:10.1371/journal.pone.0318982)
Supplement: S1 Table — (CSV) [file pone.0318982.s002.csv]

		S1 Table. Uncorrected P distance among the analyzed taxa
	Cabdio_morar_FS001	Tenualosa_ilisha_FS002	Ailia_coila_FS003	Pisodonophis_boro_FS005	Awaous_guamensis_FS006	Mastacembelus_armatus_FS007	Botia_dario_FS008	Channa_orientalis_FS009	Aplocheilus_panchax_FS010	Trichogaster_lalius_FS011	Trichogaster_lalius_FS012	Trichogaster_chuna_FS013	Trichogaster_chuna_FS014	Anabas_cobojius_FS015	Macrognathus_aral_FS016	Lepidocephalichthys_sp_FS017	Ompok_pabda_FS018	Mystus_cavasius_FS019	Mystus_tengara_FS020	Mystus_carcio_FS022	Channa_marulius_FS023	Nandus_nandus_FS025	Channa_punctata_FS026	Mystus_cavasius_FS027	Bagarius_bagarius_FS028	Sperata_aorella_FS030	Trichopsis_vittata_FS031	Parambassis_lala_FS032	Xenentodon_cancila_FS034	Macrognathus_pancalus_FS036	Badis_badis_FS037	Chaca_chaca_FS038	Notopterus_notopterus_FS039	Labeo_rohita_FS040	Labeo_calbasu_FS041	Esomus_danrica_FS046	Setipinna_phasa_FS047	Labeo_catla_FS048	Cirrhinus_cirrhosus_FS049	Danio_rerio_FS050	Corica_soborna_FS051	Salmostoma_phulo_FS052	Hyporhamphus_limbatus_FS053	Channa_striata_FS054	Pseudeutropius_atherinoides_FS055	Ophichthys_cuchia_FS056	Wallago_attu_FS057	Heteropneustes_fossilis_FS058	Puntius_sophore_FS060
Cabdio_morar_MHBSFMSTU Fish 1
Tenualosa_ilisha_MHBSFMSTU Fish 2	0.229007634
Ailia_sp_MHBSFMSTU Fish 3	0.213740458	0.218320611
Pisodonophis_boro_MHBSFMSTU Fish 5	0.2	0.215267176	0.204580153
Awaous_sp_MHBSFMSTU Fish 6	0.207633588	0.218320611	0.207633588	0.18778626
Mastacembelus_armatus_MHBSFMSTU Fish 7	0.213740458	0.212213741	0.195419847	0.201526718	0.189312977
Botia_dario_MHBSFMSTU Fish 8	0.209160305	0.218320611	0.198473282	0.20610687	0.203053435	0.210687023
Channa_orientalis_MHBSFMSTU Fish 9	0.215267176	0.235114504	0.209160305	0.218320611	0.203053435	0.196946565	0.224427481
Aplocheilus_panchax_MHBSFMSTU Fish 10	0.225954199	0.232061069	0.213740458	0.216793893	0.209160305	0.204580153	0.224427481	0.225954199
Trichogaster_lalius_MHBSFMSTU Fish 11	0.221374046	0.216793893	0.203053435	0.224427481	0.204580153	0.189312977	0.209160305	0.225954199	0.213740458
Trichogaster_lalius_MHBSFMSTU Fish 12	0.221374046	0.213740458	0.201526718	0.221374046	0.201526718	0.18778626	0.213740458	0.222900763	0.210687023	0.004580153
Trichogaster_chuna_MHBSFMSTU Fish 13	0.212213741	0.242748092	0.212213741	0.207633588	0.207633588	0.210687023	0.232061069	0.209160305	0.227480916	0.177099237	0.175572519
Colisa_chuna_MHBSFMSTU Fish 14	0.212213741	0.241221374	0.213740458	0.209160305	0.207633588	0.209160305	0.232061069	0.210687023	0.225954199	0.177099237	0.175572519	0.001526718
Trichogaster_chuna_MHBSFMSTU Fish 15	0.227480916	0.216793893	0.20610687	0.2	0.215267176	0.198473282	0.222900763	0.213740458	0.213740458	0.207633588	0.210687023	0.204580153	0.20610687
Macrognathus_aral_MHBSFMSTU Fish 16	0.204580153	0.216793893	0.195419847	0.210687023	0.204580153	0.138931298	0.210687023	0.224427481	0.201526718	0.180152672	0.178625954	0.219847328	0.218320611	0.213740458
Lepidocephalichthys_sp_MHBSFMSTU Fish 17	0.210687023	0.227480916	0.20610687	0.19389313	0.219847328	0.204580153	0.198473282	0.221374046	0.224427481	0.245801527	0.244274809	0.251908397	0.251908397	0.229007634	0.227480916
Ompok_pabda_MHBSFMSTU Fish 18	0.203053435	0.229007634	0.18778626	0.192366412	0.189312977	0.19389313	0.196946565	0.204580153	0.195419847	0.235114504	0.233587786	0.213740458	0.212213741	0.212213741	0.195419847	0.204580153
Mystus_cavasius_MHBSFMSTU Fish 19	0.198473282	0.229007634	0.181679389	0.192366412	0.196946565	0.19389313	0.209160305	0.218320611	0.204580153	0.20610687	0.204580153	0.212213741	0.210687023	0.225954199	0.212213741	0.2	0.177099237
Mystus_tengara_MHBSFMSTU Fish 20	0.222900763	0.239694657	0.195419847	0.203053435	0.210687023	0.210687023	0.210687023	0.216793893	0.232061069	0.204580153	0.2	0.207633588	0.209160305	0.232061069	0.207633588	0.222900763	0.175572519	0.155725191
Mystus_carcio_MHBSFMSTU Fish 22	0.207633588	0.221374046	0.190839695	0.184732824	0.196946565	0.184732824	0.201526718	0.20610687	0.204580153	0.2	0.195419847	0.213740458	0.215267176	0.215267176	0.198473282	0.207633588	0.157251908	0.13129771	0.093129771
Channa_marulius_MHBSFMSTU Fish 23	0.207633588	0.215267176	0.207633588	0.196946565	0.2	0.192366412	0.232061069	0.190839695	0.210687023	0.203053435	0.201526718	0.210687023	0.209160305	0.2	0.18778626	0.224427481	0.192366412	0.195419847	0.18778626	0.186259542
Nandus_nandus_MHBSFMSTU Fish 25	0.222900763	0.230534351	0.222900763	0.204580153	0.215267176	0.192366412	0.232061069	0.230534351	0.236641221	0.219847328	0.219847328	0.250381679	0.250381679	0.230534351	0.192366412	0.230534351	0.230534351	0.239694657	0.224427481	0.218320611	0.215267176
Channa_punctata_MHBSFMSTU Fish 26	0.207633588	0.215267176	0.207633588	0.225954199	0.2	0.196946565	0.213740458	0.167938931	0.221374046	0.2	0.2	0.224427481	0.225954199	0.192366412	0.190839695	0.215267176	0.20610687	0.215267176	0.20610687	0.207633588	0.161832061	0.225954199
Mystus_cavasius_MHBSFMSTU Fish 27	0.198473282	0.229007634	0.183206107	0.190839695	0.196946565	0.195419847	0.209160305	0.219847328	0.20610687	0.207633588	0.20610687	0.213740458	0.212213741	0.225954199	0.212213741	0.201526718	0.178625954	0.001526718	0.157251908	0.132824428	0.19389313	0.241221374	0.216793893
Bagarius_bagarius_MHBSFMSTU Fish 28	0.219847328	0.222900763	0.184732824	0.207633588	0.190839695	0.207633588	0.203053435	0.232061069	0.207633588	0.203053435	0.201526718	0.216793893	0.216793893	0.222900763	0.218320611	0.247328244	0.178625954	0.181679389	0.186259542	0.180152672	0.195419847	0.229007634	0.216793893	0.181679389
Sperata_aorella_MHBSFMSTU Fish 30	0.216793893	0.233587786	0.161832061	0.20610687	0.212213741	0.196946565	0.209160305	0.239694657	0.212213741	0.229007634	0.224427481	0.218320611	0.219847328	0.232061069	0.218320611	0.210687023	0.192366412	0.158778626	0.172519084	0.172519084	0.204580153	0.235114504	0.216793893	0.157251908	0.18778626
Trichopsis_vittata_MHBSFMSTU Fish 31	0.230534351	0.222900763	0.192366412	0.216793893	0.215267176	0.196946565	0.207633588	0.216793893	0.192366412	0.186259542	0.183206107	0.209160305	0.210687023	0.2	0.18778626	0.213740458	0.221374046	0.2	0.210687023	0.215267176	0.207633588	0.230534351	0.196946565	0.201526718	0.216793893	0.213740458
Parambassis_lala_MHBSFMSTU Fish 32	0.212213741	0.242748092	0.221374046	0.198473282	0.213740458	0.216793893	0.241221374	0.216793893	0.225954199	0.222900763	0.227480916	0.221374046	0.222900763	0.2	0.222900763	0.222900763	0.222900763	0.215267176	0.216793893	0.212213741	0.207633588	0.224427481	0.216793893	0.215267176	0.224427481	0.207633588	0.242748092
Xenentodon_cancila_MHBSFMSTU Fish 34	0.198473282	0.218320611	0.190839695	0.209160305	0.177099237	0.190839695	0.190839695	0.209160305	0.204580153	0.166412214	0.164885496	0.19389313	0.195419847	0.198473282	0.167938931	0.227480916	0.196946565	0.207633588	0.196946565	0.184732824	0.20610687	0.221374046	0.183206107	0.209160305	0.198473282	0.210687023	0.201526718	0.201526718
Macrognathus_pancalus_MHBSFMSTU Fish 36	0.224427481	0.207633588	0.186259542	0.186259542	0.209160305	0.12519084	0.204580153	0.218320611	0.216793893	0.184732824	0.186259542	0.218320611	0.219847328	0.190839695	0.129770992	0.218320611	0.190839695	0.209160305	0.215267176	0.2	0.190839695	0.186259542	0.189312977	0.210687023	0.209160305	0.216793893	0.18778626	0.225954199	0.186259542
Badis_badis_MHBSFMSTU Fish 37	0.216793893	0.229007634	0.196946565	0.209160305	0.227480916	0.221374046	0.221374046	0.233587786	0.210687023	0.198473282	0.198473282	0.210687023	0.212213741	0.201526718	0.216793893	0.225954199	0.218320611	0.236641221	0.238167939	0.219847328	0.221374046	0.204580153	0.219847328	0.235114504	0.213740458	0.222900763	0.20610687	0.225954199	0.207633588	0.218320611
Chaca_chaca_MHBSFMSTU Fish 38	0.224427481	0.241221374	0.189312977	0.195419847	0.215267176	0.221374046	0.232061069	0.233587786	0.213740458	0.239694657	0.235114504	0.253435115	0.251908397	0.230534351	0.232061069	0.232061069	0.19389313	0.195419847	0.19389313	0.186259542	0.224427481	0.215267176	0.216793893	0.196946565	0.20610687	0.19389313	0.212213741	0.245801527	0.224427481	0.207633588	0.216793893
Notopterus_notopterus_MHBSFMSTU Fish 39	0.213740458	0.241221374	0.198473282	0.20610687	0.204580153	0.189312977	0.230534351	0.253435115	0.20610687	0.216793893	0.212213741	0.242748092	0.244274809	0.238167939	0.196946565	0.195419847	0.216793893	0.221374046	0.209160305	0.20610687	0.218320611	0.213740458	0.219847328	0.222900763	0.215267176	0.213740458	0.198473282	0.201526718	0.201526718	0.213740458	0.20610687	0.230534351
Labeo_rohita_MHBSFMSTU Fish 40	0.158778626	0.203053435	0.180152672	0.186259542	0.209160305	0.189312977	0.174045802	0.219847328	0.2	0.189312977	0.190839695	0.224427481	0.225954199	0.213740458	0.195419847	0.2	0.212213741	0.180152672	0.19389313	0.201526718	0.210687023	0.222900763	0.210687023	0.181679389	0.190839695	0.204580153	0.201526718	0.212213741	0.18778626	0.18778626	0.224427481	0.218320611	0.19389313
Labeo_calbasu_MHBSFMSTU Fish 41	0.148091603	0.209160305	0.192366412	0.189312977	0.210687023	0.186259542	0.178625954	0.222900763	0.209160305	0.192366412	0.190839695	0.218320611	0.216793893	0.222900763	0.18778626	0.19389313	0.195419847	0.184732824	0.183206107	0.189312977	0.213740458	0.222900763	0.219847328	0.184732824	0.190839695	0.201526718	0.210687023	0.216793893	0.196946565	0.195419847	0.224427481	0.210687023	0.189312977	0.061068702
Esomus_danrica_MHBSFMSTU Fish 46	0.198473282	0.218320611	0.177099237	0.204580153	0.19389313	0.195419847	0.19389313	0.225954199	0.213740458	0.198473282	0.19389313	0.212213741	0.210687023	0.215267176	0.2	0.19389313	0.210687023	0.183206107	0.189312977	0.19389313	0.219847328	0.230534351	0.209160305	0.184732824	0.219847328	0.177099237	0.201526718	0.238167939	0.189312977	0.215267176	0.219847328	0.225954199	0.198473282	0.175572519	0.170992366
Setipinna_phasa_MHBSFMSTU Fish 47	0.219847328	0.227480916	0.190839695	0.20610687	0.213740458	0.198473282	0.2	0.242748092	0.203053435	0.222900763	0.225954199	0.242748092	0.241221374	0.219847328	0.196946565	0.209160305	0.196946565	0.20610687	0.229007634	0.210687023	0.227480916	0.229007634	0.227480916	0.207633588	0.195419847	0.216793893	0.196946565	0.225954199	0.204580153	0.190839695	0.222900763	0.210687023	0.201526718	0.183206107	0.184732824	0.215267176
Labeo_catla_MHBSFMSTU Fish 48	0.163358779	0.203053435	0.178625954	0.18778626	0.203053435	0.19389313	0.178625954	0.227480916	0.209160305	0.20610687	0.207633588	0.225954199	0.227480916	0.210687023	0.192366412	0.20610687	0.204580153	0.189312977	0.196946565	0.19389313	0.215267176	0.216793893	0.219847328	0.189312977	0.195419847	0.198473282	0.210687023	0.221374046	0.2	0.196946565	0.213740458	0.210687023	0.2	0.064122137	0.06259542	0.177099237	0.181679389
Cirrhinus_cirrhosus_MHBSFMSTU Fish 49	0.164885496	0.203053435	0.195419847	0.198473282	0.20610687	0.19389313	0.177099237	0.218320611	0.207633588	0.190839695	0.190839695	0.207633588	0.209160305	0.212213741	0.203053435	0.178625954	0.203053435	0.196946565	0.192366412	0.19389313	0.224427481	0.229007634	0.20610687	0.196946565	0.201526718	0.198473282	0.201526718	0.215267176	0.192366412	0.2	0.213740458	0.221374046	0.196946565	0.103816794	0.102290076	0.175572519	0.2	0.112977099
Danio_rerio_MHBSFMSTU Fish 50	0.196946565	0.215267176	0.192366412	0.2	0.204580153	0.203053435	0.164885496	0.227480916	0.213740458	0.203053435	0.207633588	0.236641221	0.238167939	0.216793893	0.207633588	0.19389313	0.221374046	0.204580153	0.203053435	0.201526718	0.224427481	0.210687023	0.20610687	0.20610687	0.209160305	0.198473282	0.190839695	0.222900763	0.19389313	0.209160305	0.213740458	0.221374046	0.196946565	0.161832061	0.166412214	0.174045802	0.192366412	0.177099237	0.184732824
Corica_soborna_MHBSFMSTU Fish 51	0.20610687	0.212213741	0.210687023	0.198473282	0.20610687	0.204580153	0.203053435	0.218320611	0.198473282	0.195419847	0.19389313	0.222900763	0.224427481	0.227480916	0.175572519	0.215267176	0.201526718	0.210687023	0.198473282	0.186259542	0.201526718	0.227480916	0.207633588	0.210687023	0.198473282	0.204580153	0.229007634	0.222900763	0.186259542	0.180152672	0.229007634	0.219847328	0.204580153	0.195419847	0.184732824	0.196946565	0.2	0.190839695	0.201526718	0.209160305
Salmostoma_phulo_MHBSFMSTU Fish 52	0.155725191	0.219847328	0.19389313	0.212213741	0.215267176	0.213740458	0.180152672	0.242748092	0.218320611	0.207633588	0.207633588	0.225954199	0.225954199	0.216793893	0.201526718	0.203053435	0.221374046	0.215267176	0.221374046	0.222900763	0.221374046	0.218320611	0.207633588	0.215267176	0.212213741	0.215267176	0.222900763	0.213740458	0.215267176	0.20610687	0.20610687	0.210687023	0.210687023	0.158778626	0.148091603	0.198473282	0.192366412	0.157251908	0.164885496	0.172519084	0.209160305
Hyporhamphus_limbatus_MHBSFMSTU Fish 53	0.216793893	0.195419847	0.196946565	0.201526718	0.184732824	0.189312977	0.196946565	0.20610687	0.190839695	0.19389313	0.192366412	0.207633588	0.207633588	0.190839695	0.190839695	0.195419847	0.186259542	0.18778626	0.192366412	0.175572519	0.198473282	0.216793893	0.198473282	0.189312977	0.189312977	0.212213741	0.207633588	0.216793893	0.166412214	0.190839695	0.207633588	0.225954199	0.20610687	0.189312977	0.196946565	0.20610687	0.20610687	0.195419847	0.196946565	0.189312977	0.198473282	0.224427481
Channa_striata_MHBSFMSTU Fish 54	0.221374046	0.227480916	0.195419847	0.215267176	0.2	0.196946565	0.221374046	0.2	0.198473282	0.203053435	0.2	0.221374046	0.219847328	0.20610687	0.189312977	0.20610687	0.210687023	0.18778626	0.180152672	0.183206107	0.166412214	0.229007634	0.155725191	0.189312977	0.219847328	0.20610687	0.195419847	0.219847328	0.189312977	0.20610687	0.219847328	0.210687023	0.207633588	0.204580153	0.20610687	0.210687023	0.210687023	0.215267176	0.212213741	0.212213741	0.20610687	0.207633588	0.183206107
Pseudeutropius_atherinoides_MHBSFMSTU Fish 55	0.232061069	0.233587786	0.148091603	0.184732824	0.20610687	0.196946565	0.209160305	0.230534351	0.207633588	0.216793893	0.215267176	0.221374046	0.221374046	0.236641221	0.195419847	0.218320611	0.172519084	0.138931298	0.155725191	0.160305344	0.190839695	0.241221374	0.210687023	0.140458015	0.164885496	0.148091603	0.215267176	0.222900763	0.198473282	0.196946565	0.245801527	0.19389313	0.216793893	0.190839695	0.207633588	0.186259542	0.210687023	0.186259542	0.209160305	0.216793893	0.204580153	0.224427481	0.181679389	0.207633588
Ophichthys_cuchia_MHBSFMSTU Fish 56	0.216793893	0.225954199	0.192366412	0.213740458	0.212213741	0.178625954	0.201526718	0.230534351	0.192366412	0.192366412	0.190839695	0.207633588	0.207633588	0.221374046	0.175572519	0.215267176	0.221374046	0.212213741	0.212213741	0.209160305	0.210687023	0.212213741	0.203053435	0.213740458	0.201526718	0.196946565	0.178625954	0.229007634	0.172519084	0.190839695	0.215267176	0.225954199	0.183206107	0.181679389	0.181679389	0.183206107	0.19389313	0.186259542	0.190839695	0.170992366	0.195419847	0.204580153	0.183206107	0.18778626	0.204580153
Wallago_attu_MHBSFMSTU Fish 57	0.203053435	0.209160305	0.172519084	0.201526718	0.218320611	0.204580153	0.192366412	0.221374046	0.196946565	0.209160305	0.210687023	0.219847328	0.218320611	0.215267176	0.190839695	0.221374046	0.14351145	0.175572519	0.177099237	0.169465649	0.18778626	0.213740458	0.190839695	0.177099237	0.166412214	0.190839695	0.212213741	0.216793893	0.2	0.196946565	0.204580153	0.198473282	0.203053435	0.195419847	0.196946565	0.209160305	0.215267176	0.204580153	0.18778626	0.18778626	0.209160305	0.207633588	0.190839695	0.2	0.157251908	0.20610687
Heteropneustes_fossilis_MHBSFMSTU Fish 59	0.22	0.227692308	0.166153846	0.190769231	0.201538462	0.210769231	0.210769231	0.233846154	0.213846154	0.206153846	0.204615385	0.235384615	0.236923077	0.232307692	0.2	0.229230769	0.18	0.175384615	0.184615385	0.169230769	0.221538462	0.227692308	0.210769231	0.176923077	0.190769231	0.175384615	0.209230769	0.209230769	0.181538462	0.212307692	0.213846154	0.2	0.207692308	0.184615385	0.195384615	0.186153846	0.221538462	0.18	0.203076923	0.187692308	0.207692308	0.204615385	0.204615385	0.213846154	0.170769231	0.18	0.176923077
Puntius_sophore_MHBSFMSTU Fish 61	0.175572519	0.210687023	0.2	0.192366412	0.212213741	0.19389313	0.175572519	0.218320611	0.225954199	0.18778626	0.186259542	0.20610687	0.207633588	0.227480916	0.198473282	0.195419847	0.196946565	0.201526718	0.2	0.198473282	0.225954199	0.215267176	0.213740458	0.201526718	0.216793893	0.201526718	0.218320611	0.215267176	0.186259542	0.186259542	0.203053435	0.222900763	0.189312977	0.141984733	0.13740458	0.169465649	0.196946565	0.149618321	0.148091603	0.169465649	0.198473282	0.161832061	0.195419847	0.210687023	0.212213741	0.18778626	0.203053435	0.2
Pethia_conchonius_MHBSFMSTU Fish 63	0.19389313	0.221374046	0.192366412	0.196946565	0.218320611	0.203053435	0.181679389	0.224427481	0.192366412	0.204580153	0.203053435	0.219847328	0.218320611	0.221374046	0.186259542	0.2	0.196946565	0.198473282	0.209160305	0.196946565	0.213740458	0.230534351	0.216793893	0.198473282	0.195419847	0.2	0.204580153	0.213740458	0.169465649	0.209160305	0.219847328	0.218320611	0.196946565	0.138931298	0.151145038	0.183206107	0.19389313	0.157251908	0.157251908	0.181679389	0.20610687	0.18778626	0.177099237	0.204580153	0.192366412	0.177099237	0.190839695	0.196923077	0.152671756
Chanda_nama_MHBSFMSTU Fish 64	0.203053435	0.235114504	0.20610687	0.2	0.186259542	0.195419847	0.222900763	0.19389313	0.20610687	0.225954199	0.222900763	0.198473282	0.198473282	0.196946565	0.2	0.221374046	0.215267176	0.215267176	0.224427481	0.20610687	0.20610687	0.209160305	0.201526718	0.216793893	0.219847328	0.216793893	0.225954199	0.151145038	0.195419847	0.210687023	0.219847328	0.225954199	0.210687023	0.210687023	0.222900763	0.204580153	0.224427481	0.213740458	0.207633588	0.221374046	0.218320611	0.212213741	0.189312977	0.2	0.20610687	0.215267176	0.218320611	0.227692308	0.203053435
Parambassis_ranga_MHBSFMSTU Fish 65	0.213740458	0.221374046	0.225954199	0.2	0.207633588	0.215267176	0.233587786	0.210687023	0.209160305	0.209160305	0.207633588	0.210687023	0.210687023	0.20610687	0.222900763	0.213740458	0.215267176	0.224427481	0.218320611	0.218320611	0.166412214	0.20610687	0.186259542	0.225954199	0.232061069	0.233587786	0.209160305	0.157251908	0.190839695	0.216793893	0.236641221	0.239694657	0.212213741	0.221374046	0.225954199	0.216793893	0.233587786	0.227480916	0.210687023	0.235114504	0.213740458	0.221374046	0.212213741	0.19389313	0.219847328	0.216793893	0.212213741	0.230769231	0.222900763
Macrognathus_pancalus_MHBSFMSTU Fish 66	0.229007634	0.209160305	0.18778626	0.18778626	0.210687023	0.126717557	0.209160305	0.219847328	0.218320611	0.189312977	0.190839695	0.219847328	0.221374046	0.192366412	0.134351145	0.222900763	0.195419847	0.213740458	0.219847328	0.204580153	0.192366412	0.190839695	0.190839695	0.215267176	0.210687023	0.218320611	0.189312977	0.227480916	0.190839695	0.004580153	0.219847328	0.209160305	0.215267176	0.192366412	0.2	0.216793893	0.192366412	0.198473282	0.201526718	0.213740458	0.184732824	0.207633588	0.195419847	0.207633588	0.198473282	0.192366412	0.198473282	0.213846154	0.190839695
Amblypharyngodon_mola_MHBSFMSTU Fish 67	0.169465649	0.221374046	0.169465649	0.186259542	0.210687023	0.204580153	0.189312977	0.218320611	0.218320611	0.221374046	0.224427481	0.216793893	0.218320611	0.190839695	0.215267176	0.203053435	0.190839695	0.195419847	0.213740458	0.207633588	0.212213741	0.207633588	0.207633588	0.196946565	0.209160305	0.198473282	0.198473282	0.209160305	0.203053435	0.19389313	0.218320611	0.207633588	0.209160305	0.146564886	0.166412214	0.19389313	0.190839695	0.149618321	0.166412214	0.186259542	0.209160305	0.180152672	0.198473282	0.201526718	0.196946565	0.198473282	0.190839695	0.189230769	0.151145038
Channa_gachua_MHBSFMSTU Fish 69	0.213740458	0.236641221	0.210687023	0.219847328	0.204580153	0.198473282	0.225954199	0.001526718	0.227480916	0.227480916	0.224427481	0.210687023	0.212213741	0.215267176	0.225954199	0.222900763	0.20610687	0.219847328	0.218320611	0.204580153	0.192366412	0.232061069	0.169465649	0.221374046	0.233587786	0.241221374	0.218320611	0.218320611	0.210687023	0.219847328	0.235114504	0.232061069	0.254961832	0.221374046	0.224427481	0.227480916	0.244274809	0.229007634	0.219847328	0.229007634	0.219847328	0.244274809	0.207633588	0.201526718	0.232061069	0.232061069	0.222900763	0.235384615	0.219847328
Salmostoma_bacalia_MHBSFMSTU Fish 70	0.155725191	0.227480916	0.19389313	0.212213741	0.222900763	0.210687023	0.167938931	0.219847328	0.212213741	0.221374046	0.218320611	0.224427481	0.224427481	0.222900763	0.198473282	0.181679389	0.2	0.224427481	0.230534351	0.213740458	0.216793893	0.224427481	0.196946565	0.224427481	0.210687023	0.192366412	0.203053435	0.224427481	0.192366412	0.210687023	0.20610687	0.227480916	0.210687023	0.175572519	0.169465649	0.177099237	0.212213741	0.169465649	0.169465649	0.181679389	0.2	0.149618321	0.212213741	0.204580153	0.216793893	0.184732824	0.2	0.203076923	0.158778626
Eutropiichthys_vacha_MHBSFMSTU Fish 71	0.209160305	0.196946565	0.138931298	0.196946565	0.190839695	0.198473282	0.18778626	0.218320611	0.216793893	0.195419847	0.195419847	0.219847328	0.221374046	0.213740458	0.196946565	0.222900763	0.178625954	0.160305344	0.180152672	0.158778626	0.204580153	0.224427481	0.190839695	0.161832061	0.154198473	0.169465649	0.203053435	0.201526718	0.192366412	0.18778626	0.209160305	0.181679389	0.207633588	0.195419847	0.198473282	0.181679389	0.201526718	0.18778626	0.189312977	0.192366412	0.212213741	0.190839695	0.19389313	0.20610687	0.158778626	0.201526718	0.178625954	0.153846154	0.2
Gudusia_chapra_MHBSFMSTU Fish 72	0.209160305	0.149618321	0.221374046	0.213740458	0.209160305	0.196946565	0.210687023	0.233587786	0.221374046	0.236641221	0.233587786	0.236641221	0.235114504	0.198473282	0.19389313	0.216793893	0.219847328	0.229007634	0.236641221	0.215267176	0.222900763	0.225954199	0.219847328	0.229007634	0.215267176	0.207633588	0.225954199	0.221374046	0.210687023	0.192366412	0.221374046	0.236641221	0.232061069	0.212213741	0.203053435	0.20610687	0.20610687	0.19389313	0.209160305	0.209160305	0.201526718	0.196946565	0.201526718	0.230534351	0.222900763	0.204580153	0.212213741	0.213846154	0.20610687
Clupisoma_garua_MHBSFMSTU Fish 73	0.189312977	0.210687023	0.120610687	0.189312977	0.184732824	0.190839695	0.198473282	0.20610687	0.2	0.183206107	0.180152672	0.198473282	0.2	0.216793893	0.189312977	0.195419847	0.180152672	0.146564886	0.166412214	0.167938931	0.180152672	0.229007634	0.204580153	0.148091603	0.155725191	0.146564886	0.186259542	0.209160305	0.184732824	0.189312977	0.20610687	0.19389313	0.195419847	0.174045802	0.172519084	0.166412214	0.198473282	0.177099237	0.181679389	0.186259542	0.190839695	0.198473282	0.19389313	0.189312977	0.141984733	0.184732824	0.181679389	0.153846154	0.195419847
Rita_rita_MHBSFMSTU Fish 74	0.2	0.210687023	0.167938931	0.203053435	0.189312977	0.18778626	0.201526718	0.210687023	0.210687023	0.20610687	0.204580153	0.216793893	0.215267176	0.216793893	0.19389313	0.212213741	0.178625954	0.169465649	0.189312977	0.172519084	0.201526718	0.212213741	0.204580153	0.170992366	0.169465649	0.186259542	0.190839695	0.222900763	0.189312977	0.212213741	0.230534351	0.184732824	0.203053435	0.189312977	0.183206107	0.184732824	0.216793893	0.189312977	0.19389313	0.196946565	0.212213741	0.2	0.190839695	0.2	0.170992366	0.175572519	0.157251908	0.167692308	0.210687023
Hemibagrus_menoda_MHBSFMSTU Fish 75	0.212213741	0.248854962	0.160305344	0.19389313	0.212213741	0.195419847	0.201526718	0.232061069	0.204580153	0.204580153	0.2	0.207633588	0.207633588	0.232061069	0.189312977	0.219847328	0.177099237	0.11908397	0.146564886	0.158778626	0.203053435	0.233587786	0.219847328	0.120610687	0.155725191	0.13129771	0.2	0.212213741	0.186259542	0.198473282	0.233587786	0.192366412	0.213740458	0.183206107	0.180152672	0.2	0.210687023	0.198473282	0.203053435	0.196946565	0.207633588	0.203053435	0.190839695	0.204580153	0.111450382	0.183206107	0.158778626	0.158461539	0.198473282
Leiodon_cutcutia_MHBSFMSTU Fish 77	0.232061069	0.242748092	0.216793893	0.20610687	0.216793893	0.227480916	0.215267176	0.233587786	0.221374046	0.232061069	0.229007634	0.221374046	0.221374046	0.203053435	0.225954199	0.222900763	0.210687023	0.229007634	0.207633588	0.215267176	0.207633588	0.230534351	0.215267176	0.230534351	0.209160305	0.230534351	0.213740458	0.219847328	0.20610687	0.219847328	0.224427481	0.219847328	0.210687023	0.229007634	0.229007634	0.215267176	0.215267176	0.229007634	0.210687023	0.215267176	0.224427481	0.19389313	0.213740458	0.222900763	0.225954199	0.215267176	0.219847328	0.235384615	0.215267176
Devario_devario_MHBSFMSTU Fish 78	0.232061069	0.264122137	0.253435115	0.235114504	0.25648855	0.254961832	0.239694657	0.277862595	0.264122137	0.253435115	0.250381679	0.276335878	0.277862595	0.244274809	0.277862595	0.251908397	0.254961832	0.235114504	0.25648855	0.251908397	0.270229008	0.26870229	0.259541985	0.233587786	0.264122137	0.236641221	0.238167939	0.270229008	0.258015267	0.26259542	0.254961832	0.261068702	0.250381679	0.212213741	0.219847328	0.230534351	0.248854962	0.235114504	0.216793893	0.203053435	0.251908397	0.229007634	0.241221374	0.264122137	0.258015267	0.235114504	0.251908397	0.267692308	0.218320611
Osteobrama_cotio_MHBSFMSTU Fish 79	0.174045802	0.218320611	0.198473282	0.184732824	0.215267176	0.201526718	0.189312977	0.224427481	0.201526718	0.196946565	0.192366412	0.222900763	0.221374046	0.209160305	0.196946565	0.204580153	0.178625954	0.196946565	0.198473282	0.186259542	0.203053435	0.209160305	0.213740458	0.196946565	0.204580153	0.198473282	0.215267176	0.219847328	0.19389313	0.2	0.212213741	0.210687023	0.183206107	0.14351145	0.138931298	0.174045802	0.209160305	0.151145038	0.155725191	0.178625954	0.201526718	0.174045802	0.201526718	0.212213741	0.215267176	0.189312977	0.183206107	0.193846154	0.11908397
Mylopharyngodon_piceus_MHBSFMSTU Fish 80	0.158778626	0.212213741	0.183206107	0.189312977	0.192366412	0.181679389	0.172519084	0.207633588	0.213740458	0.213740458	0.210687023	0.221374046	0.221374046	0.204580153	0.203053435	0.180152672	0.174045802	0.192366412	0.195419847	0.18778626	0.19389313	0.224427481	0.190839695	0.19389313	0.195419847	0.180152672	0.19389313	0.209160305	0.175572519	0.19389313	0.210687023	0.198473282	0.198473282	0.152671756	0.148091603	0.184732824	0.177099237	0.154198473	0.149618321	0.166412214	0.2	0.161832061	0.186259542	0.19389313	0.195419847	0.18778626	0.189312977	0.184615385	0.166412214
Labeo_gonius_MHBSFMSTU Fish 81	0.157251908	0.216793893	0.196946565	0.177099237	0.209160305	0.192366412	0.163358779	0.216793893	0.195419847	0.196946565	0.195419847	0.222900763	0.224427481	0.20610687	0.198473282	0.196946565	0.198473282	0.181679389	0.18778626	0.18778626	0.212213741	0.221374046	0.212213741	0.181679389	0.196946565	0.201526718	0.20610687	0.215267176	0.192366412	0.190839695	0.224427481	0.213740458	0.2	0.05648855	0.050381679	0.183206107	0.181679389	0.070229008	0.102290076	0.174045802	0.189312977	0.155725191	0.186259542	0.2	0.203053435	0.172519084	0.204580153	0.187692308	0.14351145
Labeo_gonius_MHBSFMSTU Fish 82	0.149618321	0.203053435	0.19389313	0.2	0.204580153	0.195419847	0.177099237	0.209160305	0.204580153	0.189312977	0.186259542	0.209160305	0.210687023	0.224427481	0.20610687	0.18778626	0.19389313	0.186259542	0.183206107	0.181679389	0.219847328	0.232061069	0.216793893	0.186259542	0.189312977	0.198473282	0.20610687	0.230534351	0.186259542	0.209160305	0.212213741	0.207633588	0.195419847	0.088549618	0.06870229	0.177099237	0.20610687	0.087022901	0.082442748	0.175572519	0.192366412	0.154198473	0.196946565	0.209160305	0.198473282	0.180152672	0.178625954	0.189230769	0.13740458
Erethistes_sp_MHBSFMSTU Fish 83	0.215267176	0.225954199	0.163358779	0.180152672	0.204580153	0.184732824	0.201526718	0.192366412	0.224427481	0.20610687	0.201526718	0.222900763	0.221374046	0.209160305	0.204580153	0.219847328	0.181679389	0.170992366	0.201526718	0.189312977	0.184732824	0.233587786	0.198473282	0.172519084	0.169465649	0.195419847	0.203053435	0.221374046	0.175572519	0.201526718	0.218320611	0.195419847	0.209160305	0.190839695	0.195419847	0.18778626	0.210687023	0.192366412	0.207633588	0.225954199	0.190839695	0.212213741	0.201526718	0.181679389	0.160305344	0.184732824	0.183206107	0.184615385	0.195419847
Gagata_youssoufi_MHBSFMSTU Fish 84	0.204580153	0.215267176	0.174045802	0.195419847	0.198473282	0.204580153	0.209160305	0.218320611	0.224427481	0.195419847	0.19389313	0.216793893	0.216793893	0.239694657	0.218320611	0.216793893	0.180152672	0.18778626	0.184732824	0.177099237	0.213740458	0.236641221	0.236641221	0.189312977	0.181679389	0.210687023	0.209160305	0.236641221	0.201526718	0.218320611	0.2	0.203053435	0.224427481	0.204580153	0.209160305	0.210687023	0.213740458	0.210687023	0.20610687	0.19389313	0.20610687	0.204580153	0.195419847	0.215267176	0.177099237	0.216793893	0.183206107	0.181538462	0.212213741
Pethia_gelius_MHBSFMSTU Fish 85	0.189312977	0.219847328	0.203053435	0.184732824	0.2	0.20610687	0.190839695	0.229007634	0.207633588	0.219847328	0.219847328	0.224427481	0.225954199	0.216793893	0.192366412	0.207633588	0.209160305	0.2	0.190839695	0.198473282	0.212213741	0.216793893	0.215267176	0.2	0.210687023	0.2	0.227480916	0.203053435	0.192366412	0.218320611	0.219847328	0.216793893	0.196946565	0.166412214	0.170992366	0.18778626	0.20610687	0.164885496	0.189312977	0.169465649	0.215267176	0.172519084	0.210687023	0.212213741	0.207633588	0.195419847	0.207633588	0.2	0.138931298
Rhinomugil_corsula_MHBSFMSTU Fish 86	0.221374046	0.227480916	0.19389313	0.192366412	0.20610687	0.207633588	0.213740458	0.210687023	0.213740458	0.212213741	0.212213741	0.215267176	0.213740458	0.203053435	0.204580153	0.204580153	0.203053435	0.19389313	0.195419847	0.190839695	0.204580153	0.213740458	0.210687023	0.195419847	0.222900763	0.227480916	0.215267176	0.201526718	0.2	0.213740458	0.203053435	0.229007634	0.209160305	0.19389313	0.204580153	0.192366412	0.209160305	0.207633588	0.210687023	0.219847328	0.20610687	0.20610687	0.195419847	0.186259542	0.201526718	0.2	0.227480916	0.215384615	0.2
Chandramara_chandramara_MHBSFMSTU Fish 87	0.222900763	0.215267176	0.178625954	0.20610687	0.204580153	0.2	0.216793893	0.227480916	0.203053435	0.196946565	0.196946565	0.225954199	0.227480916	0.227480916	0.198473282	0.209160305	0.192366412	0.164885496	0.174045802	0.172519084	0.213740458	0.239694657	0.216793893	0.166412214	0.177099237	0.190839695	0.161832061	0.225954199	0.189312977	0.20610687	0.221374046	0.192366412	0.219847328	0.204580153	0.212213741	0.190839695	0.196946565	0.198473282	0.203053435	0.18778626	0.207633588	0.218320611	0.186259542	0.207633588	0.170992366	0.184732824	0.160305344	0.190769231	0.219847328
Silonia_silondia_MHBSFMSTU Fish 90	0.207633588	0.215267176	0.13129771	0.184732824	0.2	0.196946565	0.201526718	0.215267176	0.221374046	0.192366412	0.18778626	0.192366412	0.19389313	0.212213741	0.203053435	0.213740458	0.177099237	0.154198473	0.164885496	0.158778626	0.190839695	0.222900763	0.218320611	0.155725191	0.158778626	0.145038168	0.203053435	0.210687023	0.180152672	0.203053435	0.20610687	0.189312977	0.204580153	0.174045802	0.177099237	0.175572519	0.209160305	0.178625954	0.192366412	0.19389313	0.204580153	0.2	0.196946565	0.195419847	0.151145038	0.198473282	0.175572519	0.136923077	0.212213741
Glyptothorax_telchitta_MHBSFMSTU Fish 91	0.207633588	0.215267176	0.174045802	0.201526718	0.201526718	0.209160305	0.212213741	0.215267176	0.212213741	0.195419847	0.195419847	0.232061069	0.232061069	0.232061069	0.201526718	0.225954199	0.195419847	0.172519084	0.189312977	0.174045802	0.209160305	0.241221374	0.210687023	0.174045802	0.151145038	0.19389313	0.224427481	0.201526718	0.189312977	0.222900763	0.224427481	0.20610687	0.216793893	0.183206107	0.196946565	0.196946565	0.215267176	0.195419847	0.2	0.196946565	0.201526718	0.203053435	0.212213741	0.209160305	0.164885496	0.184732824	0.177099237	0.161538462	0.212213741
Gagata_cenia_MHBSFMSTU Fish 92	0.196946565	0.236641221	0.177099237	0.184732824	0.192366412	0.198473282	0.196946565	0.213740458	0.204580153	0.209160305	0.20610687	0.215267176	0.215267176	0.221374046	0.198473282	0.215267176	0.167938931	0.177099237	0.183206107	0.164885496	0.212213741	0.221374046	0.230534351	0.178625954	0.186259542	0.2	0.210687023	0.216793893	0.19389313	0.212213741	0.210687023	0.203053435	0.229007634	0.201526718	0.212213741	0.213740458	0.201526718	0.203053435	0.201526718	0.201526718	0.2	0.20610687	0.183206107	0.2	0.172519084	0.198473282	0.180152672	0.183076923	0.201526718
Gogangra_laevis_MHBSFMSTU Fish 93	0.230534351	0.244274809	0.184732824	0.198473282	0.210687023	0.215267176	0.189312977	0.213740458	0.2	0.219847328	0.218320611	0.233587786	0.233587786	0.233587786	0.210687023	0.215267176	0.183206107	0.181679389	0.207633588	0.190839695	0.229007634	0.225954199	0.215267176	0.183206107	0.183206107	0.198473282	0.189312977	0.236641221	0.203053435	0.215267176	0.213740458	0.198473282	0.216793893	0.212213741	0.213740458	0.20610687	0.2	0.215267176	0.215267176	0.198473282	0.221374046	0.224427481	0.204580153	0.235114504	0.18778626	0.198473282	0.192366412	0.190769231	0.219847328
Rasbora_daniconius_MHBSFMSTU Fish 96	0.161832061	0.218320611	0.18778626	0.181679389	0.198473282	0.203053435	0.186259542	0.229007634	0.198473282	0.224427481	0.225954199	0.230534351	0.230534351	0.227480916	0.207633588	0.183206107	0.204580153	0.161832061	0.213740458	0.20610687	0.209160305	0.221374046	0.203053435	0.163358779	0.204580153	0.18778626	0.190839695	0.215267176	0.196946565	0.212213741	0.216793893	0.213740458	0.210687023	0.138931298	0.146564886	0.167938931	0.186259542	0.145038168	0.152671756	0.166412214	0.207633588	0.170992366	0.201526718	0.190839695	0.198473282	0.190839695	0.196946565	0.189230769	0.160305344
Botia_lohachata_MHBSFMSTU Fish 97	0.189312977	0.222900763	0.210687023	0.212213741	0.204580153	0.203053435	0.093129771	0.210687023	0.222900763	0.20610687	0.210687023	0.230534351	0.230534351	0.238167939	0.222900763	0.198473282	0.195419847	0.198473282	0.196946565	0.183206107	0.219847328	0.232061069	0.219847328	0.198473282	0.2	0.213740458	0.221374046	0.229007634	0.190839695	0.222900763	0.239694657	0.236641221	0.216793893	0.174045802	0.166412214	0.184732824	0.215267176	0.169465649	0.177099237	0.175572519	0.20610687	0.18778626	0.186259542	0.213740458	0.207633588	0.209160305	0.19389313	0.210769231	0.169465649
Labeo_boggut_MHBSFMSTU Fish 98	0.138931298	0.213740458	0.207633588	0.198473282	0.213740458	0.204580153	0.172519084	0.215267176	0.216793893	0.19389313	0.196946565	0.2	0.201526718	0.215267176	0.201526718	0.186259542	0.19389313	0.183206107	0.177099237	0.170992366	0.216793893	0.213740458	0.215267176	0.183206107	0.192366412	0.207633588	0.203053435	0.221374046	0.192366412	0.203053435	0.216793893	0.212213741	0.203053435	0.100763359	0.077862595	0.183206107	0.203053435	0.096183206	0.085496183	0.175572519	0.190839695	0.161832061	0.195419847	0.207633588	0.215267176	0.184732824	0.192366412	0.195384615	0.13129771
Paracanthocobitis_abutwebi_MHBSFMSTU Fish 99	0.209160305	0.196946565	0.20610687	0.203053435	0.235114504	0.218320611	0.186259542	0.218320611	0.201526718	0.213740458	0.212213741	0.225954199	0.227480916	0.221374046	0.221374046	0.196946565	0.20610687	0.212213741	0.209160305	0.204580153	0.2	0.222900763	0.207633588	0.212213741	0.207633588	0.221374046	0.212213741	0.207633588	0.20610687	0.210687023	0.204580153	0.224427481	0.219847328	0.177099237	0.180152672	0.192366412	0.242748092	0.169465649	0.170992366	0.209160305	0.201526718	0.198473282	0.192366412	0.218320611	0.201526718	0.201526718	0.175572519	0.218461539	0.184732824
Schistura_sp_MHBSFMSTU Fish 100	0.166412214	0.219847328	0.204580153	0.2	0.218320611	0.222900763	0.190839695	0.198473282	0.218320611	0.230534351	0.230534351	0.225954199	0.225954199	0.213740458	0.236641221	0.219847328	0.209160305	0.20610687	0.204580153	0.203053435	0.215267176	0.218320611	0.209160305	0.20610687	0.207633588	0.20610687	0.227480916	0.203053435	0.209160305	0.229007634	0.20610687	0.221374046	0.233587786	0.178625954	0.180152672	0.186259542	0.230534351	0.18778626	0.198473282	0.181679389	0.227480916	0.180152672	0.221374046	0.221374046	0.201526718	0.235114504	0.209160305	0.221538462	0.177099237
Anodontostoma_chacunda_MHBSFMSTU Fish 101	0.192366412	0.198473282	0.224427481	0.20610687	0.20610687	0.198473282	0.218320611	0.215267176	0.219847328	0.212213741	0.209160305	0.232061069	0.232061069	0.222900763	0.196946565	0.218320611	0.20610687	0.218320611	0.227480916	0.204580153	0.20610687	0.227480916	0.207633588	0.218320611	0.204580153	0.233587786	0.225954199	0.225954199	0.212213741	0.203053435	0.232061069	0.222900763	0.218320611	0.18778626	0.201526718	0.213740458	0.218320611	0.195419847	0.190839695	0.215267176	0.212213741	0.196946565	0.177099237	0.222900763	0.218320611	0.209160305	0.20610687	0.210769231	0.204580153
Salmostoma_bacalia_MHBSFMSTU Fish 102	0.155725191	0.227480916	0.19389313	0.212213741	0.222900763	0.210687023	0.167938931	0.219847328	0.212213741	0.221374046	0.218320611	0.224427481	0.224427481	0.222900763	0.198473282	0.181679389	0.2	0.224427481	0.230534351	0.213740458	0.216793893	0.224427481	0.196946565	0.224427481	0.210687023	0.192366412	0.203053435	0.224427481	0.192366412	0.210687023	0.20610687	0.227480916	0.210687023	0.175572519	0.169465649	0.177099237	0.212213741	0.169465649	0.169465649	0.181679389	0.2	0.149618321	0.212213741	0.204580153	0.216793893	0.184732824	0.2	0.203076923	0.158778626
Badis_badis_MHBSFMSTU Fish 103	0.227480916	0.232061069	0.196946565	0.209160305	0.224427481	0.218320611	0.219847328	0.229007634	0.207633588	0.207633588	0.207633588	0.212213741	0.213740458	0.2	0.224427481	0.224427481	0.216793893	0.238167939	0.239694657	0.219847328	0.225954199	0.212213741	0.221374046	0.236641221	0.215267176	0.219847328	0.210687023	0.230534351	0.215267176	0.216793893	0.018320611	0.216793893	0.212213741	0.224427481	0.224427481	0.222900763	0.213740458	0.216793893	0.213740458	0.221374046	0.230534351	0.212213741	0.203053435	0.219847328	0.242748092	0.219847328	0.209160305	0.216923077	0.201526718
Rhinomugil_corsula_MHBSFMSTU Fish 104	0.221374046	0.227480916	0.19389313	0.192366412	0.20610687	0.207633588	0.213740458	0.210687023	0.213740458	0.212213741	0.212213741	0.215267176	0.213740458	0.203053435	0.204580153	0.204580153	0.203053435	0.19389313	0.195419847	0.190839695	0.204580153	0.213740458	0.210687023	0.195419847	0.222900763	0.227480916	0.215267176	0.201526718	0.2	0.213740458	0.203053435	0.229007634	0.209160305	0.19389313	0.204580153	0.192366412	0.209160305	0.207633588	0.210687023	0.219847328	0.20610687	0.20610687	0.195419847	0.186259542	0.201526718	0.2	0.227480916	0.215384615	0.2
Pethia_conchonius_MHBSFMSTU Fish 105	0.198473282	0.221374046	0.192366412	0.19389313	0.218320611	0.201526718	0.181679389	0.229007634	0.196946565	0.204580153	0.203053435	0.219847328	0.218320611	0.219847328	0.190839695	0.196946565	0.19389313	0.196946565	0.201526718	0.19389313	0.212213741	0.224427481	0.221374046	0.196946565	0.19389313	0.2	0.204580153	0.215267176	0.174045802	0.209160305	0.218320611	0.219847328	0.198473282	0.135877863	0.151145038	0.18778626	0.195419847	0.154198473	0.154198473	0.18778626	0.207633588	0.183206107	0.177099237	0.203053435	0.18778626	0.181679389	0.186259542	0.196923077	0.155725191
Neoeucirrhichthys_maydelli_MHBSFMSTU Fish 106	0.216793893	0.216793893	0.203053435	0.207633588	0.203053435	0.198473282	0.204580153	0.235114504	0.221374046	0.225954199	0.225954199	0.216793893	0.215267176	0.215267176	0.218320611	0.18778626	0.203053435	0.232061069	0.219847328	0.210687023	0.222900763	0.222900763	0.212213741	0.233587786	0.218320611	0.213740458	0.216793893	0.207633588	0.18778626	0.229007634	0.227480916	0.248854962	0.18778626	0.195419847	0.198473282	0.203053435	0.227480916	0.203053435	0.195419847	0.210687023	0.232061069	0.201526718	0.216793893	0.209160305	0.203053435	0.215267176	0.210687023	0.233846154	0.2
Chela_laubuca_MHBSFMSTU Fish 107	0.258015267	0.273282443	0.238167939	0.245801527	0.25648855	0.253435115	0.242748092	0.283969466	0.265648855	0.247328244	0.245801527	0.280916031	0.282442748	0.245801527	0.241221374	0.247328244	0.261068702	0.250381679	0.26259542	0.259541985	0.264122137	0.27480916	0.253435115	0.251908397	0.26870229	0.25648855	0.248854962	0.26259542	0.251908397	0.264122137	0.267175573	0.283969466	0.238167939	0.230534351	0.238167939	0.218320611	0.247328244	0.230534351	0.225954199	0.218320611	0.245801527	0.238167939	0.247328244	0.270229008	0.238167939	0.238167939	0.244274809	0.241538462	0.244274809
Tariqilabeo_latius_MHBSFMSTU Fish 108	0.170992366	0.219847328	0.201526718	0.18778626	0.219847328	0.195419847	0.164885496	0.222900763	0.212213741	0.198473282	0.2	0.216793893	0.215267176	0.210687023	0.192366412	0.189312977	0.198473282	0.2	0.20610687	0.198473282	0.210687023	0.218320611	0.204580153	0.2	0.19389313	0.190839695	0.20610687	0.222900763	0.189312977	0.201526718	0.209160305	0.216793893	0.198473282	0.126717557	0.123664122	0.167938931	0.196946565	0.122137405	0.13129771	0.166412214	0.189312977	0.161832061	0.207633588	0.207633588	0.20610687	0.175572519	0.192366412	0.190769231	0.132824428
Pangio_pangia_MHBSFMSTU Fish 109	0.178625954	0.225954199	0.198473282	0.189312977	0.196946565	0.219847328	0.169465649	0.210687023	0.216793893	0.224427481	0.224427481	0.230534351	0.230534351	0.213740458	0.229007634	0.163358779	0.186259542	0.204580153	0.219847328	0.216793893	0.224427481	0.225954199	0.213740458	0.204580153	0.20610687	0.219847328	0.212213741	0.212213741	0.2	0.218320611	0.207633588	0.219847328	0.216793893	0.190839695	0.180152672	0.195419847	0.215267176	0.190839695	0.177099237	0.18778626	0.221374046	0.189312977	0.190839695	0.213740458	0.2	0.198473282	0.18778626	0.216923077	0.19389313
Odontamblyopus_rubicundus_MHBSFMSTU Fish 110	0.215267176	0.210687023	0.213740458	0.180152672	0.177099237	0.207633588	0.210687023	0.219847328	0.195419847	0.196946565	0.195419847	0.20610687	0.207633588	0.209160305	0.215267176	0.213740458	0.207633588	0.207633588	0.207633588	0.198473282	0.20610687	0.20610687	0.18778626	0.207633588	0.209160305	0.20610687	0.212213741	0.218320611	0.178625954	0.209160305	0.219847328	0.218320611	0.20610687	0.19389313	0.204580153	0.19389313	0.201526718	0.2	0.203053435	0.195419847	0.19389313	0.213740458	0.209160305	0.207633588	0.204580153	0.178625954	0.212213741	0.196923077	0.196946565
Apocryptes_bato_MHBSFMSTU Fish 111	0.215267176	0.213740458	0.201526718	0.184732824	0.175572519	0.216793893	0.209160305	0.224427481	0.203053435	0.192366412	0.189312977	0.232061069	0.232061069	0.195419847	0.192366412	0.210687023	0.184732824	0.18778626	0.19389313	0.190839695	0.196946565	0.207633588	0.18778626	0.189312977	0.203053435	0.229007634	0.183206107	0.2	0.195419847	0.186259542	0.216793893	0.212213741	0.196946565	0.18778626	0.19389313	0.210687023	0.192366412	0.19389313	0.190839695	0.180152672	0.204580153	0.20610687	0.180152672	0.192366412	0.207633588	0.18778626	0.190839695	0.198461539	0.20610687
Sperata_aor_MHBSFMSTU Fish 112	0.207633588	0.235114504	0.155725191	0.20610687	0.204580153	0.178625954	0.204580153	0.216793893	0.201526718	0.212213741	0.207633588	0.221374046	0.221374046	0.227480916	0.207633588	0.212213741	0.178625954	0.134351145	0.174045802	0.151145038	0.190839695	0.236641221	0.218320611	0.135877863	0.181679389	0.088549618	0.201526718	0.219847328	0.195419847	0.209160305	0.219847328	0.196946565	0.2	0.189312977	0.198473282	0.166412214	0.207633588	0.192366412	0.196946565	0.209160305	0.207633588	0.215267176	0.186259542	0.192366412	0.132824428	0.18778626	0.181679389	0.178461539	0.198473282
Ompok_bimaculatus_MHBSFMSTU Fish 118	0.190839695	0.210687023	0.167938931	0.19389313	0.189312977	0.190839695	0.192366412	0.207633588	0.196946565	0.201526718	0.198473282	0.221374046	0.221374046	0.215267176	0.181679389	0.201526718	0.11908397	0.14351145	0.175572519	0.14351145	0.196946565	0.225954199	0.20610687	0.145038168	0.164885496	0.175572519	0.215267176	0.219847328	0.195419847	0.183206107	0.216793893	0.181679389	0.196946565	0.181679389	0.178625954	0.174045802	0.203053435	0.186259542	0.181679389	0.183206107	0.190839695	0.196946565	0.178625954	0.189312977	0.161832061	0.192366412	0.122137405	0.161538462	0.177099237
Lates_calcarifer_MHBSFMSTU Fish 121	0.224427481	0.213740458	0.207633588	0.210687023	0.227480916	0.212213741	0.219847328	0.209160305	0.238167939	0.216793893	0.216793893	0.244274809	0.242748092	0.210687023	0.210687023	0.215267176	0.230534351	0.224427481	0.227480916	0.219847328	0.20610687	0.204580153	0.203053435	0.222900763	0.216793893	0.212213741	0.204580153	0.196946565	0.216793893	0.210687023	0.204580153	0.233587786	0.222900763	0.207633588	0.216793893	0.227480916	0.236641221	0.213740458	0.216793893	0.216793893	0.213740458	0.203053435	0.20610687	0.221374046	0.222900763	0.215267176	0.210687023	0.2	0.218320611
Cynoglossus_sp_MHBSFMSTU Fish 126	0.238167939	0.271755725	0.225954199	0.225954199	0.222900763	0.213740458	0.230534351	0.261068702	0.201526718	0.224427481	0.225954199	0.241221374	0.242748092	0.247328244	0.219847328	0.225954199	0.230534351	0.209160305	0.232061069	0.235114504	0.233587786	0.242748092	0.265648855	0.209160305	0.235114504	0.218320611	0.224427481	0.227480916	0.229007634	0.230534351	0.245801527	0.261068702	0.219847328	0.209160305	0.224427481	0.230534351	0.238167939	0.221374046	0.213740458	0.227480916	0.230534351	0.250381679	0.219847328	0.241221374	0.213740458	0.213740458	0.222900763	0.238461539	0.212213741
Polynemus_paradiseus_MHBSFMSTU Fish 130	0.229007634	0.229007634	0.213740458	0.218320611	0.225954199	0.238167939	0.218320611	0.251908397	0.230534351	0.20610687	0.209160305	0.213740458	0.215267176	0.216793893	0.219847328	0.239694657	0.213740458	0.216793893	0.219847328	0.215267176	0.218320611	0.238167939	0.209160305	0.218320611	0.222900763	0.238167939	0.232061069	0.219847328	0.216793893	0.221374046	0.210687023	0.244274809	0.221374046	0.213740458	0.219847328	0.230534351	0.221374046	0.227480916	0.215267176	0.230534351	0.233587786	0.201526718	0.20610687	0.20610687	0.216793893	0.233587786	0.19389313	0.224615385	0.215267176
Tariqilabeo_latius_MHBSFMSTU Fish 134	0.166412214	0.215267176	0.196946565	0.183206107	0.215267176	0.192366412	0.160305344	0.218320611	0.207633588	0.198473282	0.2	0.212213741	0.210687023	0.207633588	0.192366412	0.184732824	0.19389313	0.195419847	0.201526718	0.196946565	0.209160305	0.213740458	0.2	0.195419847	0.192366412	0.186259542	0.203053435	0.219847328	0.18778626	0.198473282	0.204580153	0.212213741	0.19389313	0.122137405	0.11908397	0.167938931	0.192366412	0.117557252	0.126717557	0.161832061	0.184732824	0.157251908	0.203053435	0.203053435	0.201526718	0.175572519	0.18778626	0.189230769	0.126717557
Psilorhynchus_sucatio_MHBSFMSTU Fish 135	0.181679389	0.216793893	0.219847328	0.195419847	0.212213741	0.227480916	0.190839695	0.222900763	0.209160305	0.20610687	0.20610687	0.215267176	0.213740458	0.230534351	0.215267176	0.203053435	0.203053435	0.195419847	0.222900763	0.215267176	0.221374046	0.236641221	0.212213741	0.196946565	0.215267176	0.232061069	0.213740458	0.242748092	0.189312977	0.207633588	0.235114504	0.222900763	0.221374046	0.172519084	0.172519084	0.175572519	0.213740458	0.184732824	0.18778626	0.190839695	0.203053435	0.203053435	0.189312977	0.222900763	0.198473282	0.204580153	0.201526718	0.203076923	0.19389313
Glossogobius_giuris_MHBSFMSTU Fish 136	0.227480916	0.224427481	0.19389313	0.195419847	0.204580153	0.218320611	0.225954199	0.230534351	0.216793893	0.212213741	0.210687023	0.215267176	0.215267176	0.227480916	0.195419847	0.225954199	0.213740458	0.236641221	0.225954199	0.204580153	0.209160305	0.213740458	0.222900763	0.238167939	0.19389313	0.233587786	0.209160305	0.244274809	0.2	0.198473282	0.218320611	0.235114504	0.209160305	0.213740458	0.212213741	0.225954199	0.213740458	0.212213741	0.218320611	0.230534351	0.215267176	0.229007634	0.210687023	0.227480916	0.198473282	0.198473282	0.203053435	0.204615385	0.229007634
Setipinna_phasa_MHBSFMSTU Fish 137	0.219847328	0.227480916	0.190839695	0.20610687	0.213740458	0.198473282	0.2	0.242748092	0.203053435	0.222900763	0.225954199	0.242748092	0.241221374	0.219847328	0.196946565	0.209160305	0.196946565	0.20610687	0.229007634	0.210687023	0.227480916	0.229007634	0.227480916	0.207633588	0.195419847	0.216793893	0.196946565	0.225954199	0.204580153	0.190839695	0.222900763	0.210687023	0.201526718	0.183206107	0.184732824	0.215267176	0	0.181679389	0.2	0.192366412	0.2	0.192366412	0.20610687	0.210687023	0.210687023	0.19389313	0.215267176	0.221538462	0.196946565
Terapon_jarbua_MHBSFMSTU Fish 138	0.238167939	0.219847328	0.212213741	0.164885496	0.186259542	0.195419847	0.213740458	0.203053435	0.20610687	0.196946565	0.195419847	0.212213741	0.213740458	0.204580153	0.196946565	0.216793893	0.196946565	0.201526718	0.19389313	0.192366412	0.186259542	0.20610687	0.192366412	0.203053435	0.201526718	0.225954199	0.212213741	0.209160305	0.209160305	0.201526718	0.212213741	0.219847328	0.209160305	0.2	0.212213741	0.209160305	0.232061069	0.19389313	0.207633588	0.225954199	0.204580153	0.213740458	0.172519084	0.170992366	0.204580153	0.224427481	0.207633588	0.193846154	0.229007634
Cynoglossus_sp_MHBSFMSTU Fish 139	0.238167939	0.271755725	0.227480916	0.225954199	0.222900763	0.212213741	0.230534351	0.26259542	0.201526718	0.224427481	0.225954199	0.239694657	0.241221374	0.245801527	0.218320611	0.225954199	0.229007634	0.207633588	0.233587786	0.233587786	0.232061069	0.242748092	0.264122137	0.207633588	0.233587786	0.216793893	0.224427481	0.225954199	0.227480916	0.229007634	0.245801527	0.261068702	0.218320611	0.209160305	0.224427481	0.230534351	0.238167939	0.221374046	0.213740458	0.227480916	0.229007634	0.250381679	0.218320611	0.239694657	0.212213741	0.212213741	0.221374046	0.24	0.212213741
Maculabatis_pastinacoides_MHBSFMSTU Fish 140	0.222900763	0.241221374	0.215267176	0.213740458	0.221374046	0.239694657	0.244274809	0.238167939	0.242748092	0.229007634	0.225954199	0.235114504	0.235114504	0.215267176	0.236641221	0.233587786	0.230534351	0.227480916	0.235114504	0.218320611	0.227480916	0.238167939	0.232061069	0.227480916	0.227480916	0.245801527	0.238167939	0.224427481	0.233587786	0.225954199	0.229007634	0.216793893	0.235114504	0.230534351	0.229007634	0.233587786	0.229007634	0.233587786	0.232061069	0.221374046	0.227480916	0.242748092	0.227480916	0.224427481	0.227480916	0.213740458	0.225954199	0.224615385	0.227480916
Stigmatogobius_sadanundio_MHBSFMSTU Fish 141	0.213740458	0.224427481	0.207633588	0.225954199	0.180152672	0.19389313	0.212213741	0.222900763	0.210687023	0.210687023	0.212213741	0.210687023	0.210687023	0.209160305	0.203053435	0.201526718	0.195419847	0.2	0.222900763	0.20610687	0.225954199	0.230534351	0.195419847	0.201526718	0.2	0.207633588	0.192366412	0.218320611	0.189312977	0.207633588	0.216793893	0.212213741	0.20610687	0.209160305	0.2	0.210687023	0.215267176	0.2	0.198473282	0.186259542	0.225954199	0.212213741	0.169465649	0.210687023	0.190839695	0.186259542	0.192366412	0.189230769	0.213740458
Acentrogobius_viridipunctatus_MHBSFMSTU Fish 142	0.222900763	0.213740458	0.2	0.196946565	0.201526718	0.19389313	0.221374046	0.225954199	0.215267176	0.227480916	0.222900763	0.227480916	0.225954199	0.20610687	0.186259542	0.213740458	0.204580153	0.209160305	0.212213741	0.204580153	0.216793893	0.207633588	0.216793893	0.210687023	0.221374046	0.209160305	0.204580153	0.232061069	0.2	0.186259542	0.221374046	0.2	0.216793893	0.189312977	0.19389313	0.213740458	0.186259542	0.181679389	0.201526718	0.227480916	0.204580153	0.215267176	0.186259542	0.203053435	0.204580153	0.192366412	0.225954199	0.212307692	0.20610687
Apocryptes_bato_MHBSFMSTU Fish 143	0.216793893	0.212213741	0.203053435	0.183206107	0.177099237	0.218320611	0.210687023	0.225954199	0.204580153	0.190839695	0.18778626	0.233587786	0.233587786	0.196946565	0.19389313	0.212213741	0.186259542	0.189312977	0.195419847	0.192366412	0.195419847	0.20610687	0.189312977	0.190839695	0.204580153	0.230534351	0.184732824	0.198473282	0.196946565	0.18778626	0.218320611	0.213740458	0.198473282	0.189312977	0.195419847	0.209160305	0.19389313	0.195419847	0.192366412	0.181679389	0.203053435	0.207633588	0.181679389	0.19389313	0.209160305	0.189312977	0.192366412	0.2	0.207633588
Trypauchen_vagina_MHBSFMSTU Fish 145	0.215267176	0.224427481	0.213740458	0.186259542	0.183206107	0.195419847	0.201526718	0.227480916	0.198473282	0.195419847	0.195419847	0.222900763	0.222900763	0.203053435	0.218320611	0.229007634	0.204580153	0.215267176	0.222900763	0.204580153	0.212213741	0.201526718	0.209160305	0.215267176	0.207633588	0.218320611	0.195419847	0.229007634	0.196946565	0.190839695	0.218320611	0.213740458	0.218320611	0.178625954	0.192366412	0.222900763	0.209160305	0.186259542	0.19389313	0.196946565	0.201526718	0.20610687	0.201526718	0.221374046	0.203053435	0.196946565	0.203053435	0.216923077	0.198473282
Platycephalus_indicus_MHBSFMSTU Fish 146	0.24617737	0.22324159	0.23853211	0.220183486	0.203363914	0.175840979	0.235474006	0.232415902	0.233944954	0.23088685	0.232415902	0.233944954	0.232415902	0.220183486	0.194189602	0.232415902	0.206422018	0.218654434	0.217125382	0.218654434	0.20795107	0.232415902	0.217125382	0.220183486	0.217125382	0.240061162	0.229357798	0.23088685	0.217125382	0.191131499	0.250764526	0.237003058	0.240061162	0.214067278	0.214067278	0.23088685	0.226299694	0.21559633	0.240061162	0.229357798	0.23088685	0.221712538	0.211009174	0.204892966	0.198776758	0.22324159	0.220183486	0.232665639	0.221712538
Eleutheronema_tetradactylum_MHBSFMSTU Fish 147	0.238167939	0.238167939	0.212213741	0.198473282	0.215267176	0.204580153	0.224427481	0.236641221	0.238167939	0.219847328	0.215267176	0.224427481	0.225954199	0.215267176	0.227480916	0.232061069	0.215267176	0.215267176	0.209160305	0.213740458	0.221374046	0.227480916	0.242748092	0.216793893	0.225954199	0.224427481	0.224427481	0.221374046	0.233587786	0.207633588	0.222900763	0.241221374	0.20610687	0.203053435	0.210687023	0.232061069	0.229007634	0.219847328	0.2	0.219847328	0.227480916	0.212213741	0.229007634	0.219847328	0.219847328	0.207633588	0.203053435	0.224615385	0.222900763
Mystus_gulio_MHBSFMSTU Fish 148	0.215267176	0.232061069	0.186259542	0.181679389	0.210687023	0.204580153	0.2	0.224427481	0.224427481	0.209160305	0.212213741	0.221374046	0.222900763	0.219847328	0.203053435	0.190839695	0.2	0.13129771	0.161832061	0.14351145	0.192366412	0.241221374	0.204580153	0.132824428	0.186259542	0.166412214	0.203053435	0.215267176	0.204580153	0.204580153	0.222900763	0.201526718	0.225954199	0.209160305	0.196946565	0.189312977	0.204580153	0.2	0.2	0.18778626	0.201526718	0.198473282	0.201526718	0.189312977	0.160305344	0.190839695	0.204580153	0.175384615	0.196946565
Sillaginopsis_domina_MHBSFMSTU Fish 149	0.229007634	0.239694657	0.204580153	0.20610687	0.225954199	0.20610687	0.216793893	0.232061069	0.222900763	0.201526718	0.203053435	0.224427481	0.225954199	0.233587786	0.209160305	0.216793893	0.221374046	0.222900763	0.235114504	0.218320611	0.210687023	0.229007634	0.216793893	0.224427481	0.212213741	0.225954199	0.196946565	0.215267176	0.198473282	0.209160305	0.222900763	0.227480916	0.224427481	0.19389313	0.215267176	0.215267176	0.190839695	0.215267176	0.195419847	0.229007634	0.198473282	0.227480916	0.225954199	0.203053435	0.224427481	0.2	0.216793893	0.227692308	0.20610687
Toxotes_chatareus_MHBSFMSTU Fish 150	0.215267176	0.227480916	0.196946565	0.186259542	0.201526718	0.222900763	0.244274809	0.215267176	0.204580153	0.212213741	0.209160305	0.224427481	0.225954199	0.192366412	0.212213741	0.232061069	0.210687023	0.232061069	0.216793893	0.227480916	0.2	0.218320611	0.2	0.232061069	0.218320611	0.213740458	0.225954199	0.213740458	0.201526718	0.212213741	0.212213741	0.229007634	0.225954199	0.210687023	0.209160305	0.216793893	0.236641221	0.215267176	0.215267176	0.209160305	0.227480916	0.209160305	0.196946565	0.204580153	0.221374046	0.215267176	0.213740458	0.22	0.227480916
Arius_gagora_MHBSFMSTU Fish 151	0.222900763	0.222900763	0.186259542	0.190839695	0.207633588	0.189312977	0.201526718	0.215267176	0.225954199	0.195419847	0.19389313	0.219847328	0.218320611	0.213740458	0.20610687	0.215267176	0.189312977	0.172519084	0.184732824	0.190839695	0.212213741	0.227480916	0.210687023	0.174045802	0.186259542	0.186259542	0.222900763	0.183206107	0.201526718	0.186259542	0.221374046	0.198473282	0.213740458	0.190839695	0.178625954	0.2	0.203053435	0.190839695	0.189312977	0.215267176	0.195419847	0.204580153	0.198473282	0.215267176	0.183206107	0.210687023	0.181679389	0.178461539	0.20610687
Puntius_sophore_MHBSFMSTU Fish 154	0.175572519	0.210687023	0.2	0.192366412	0.212213741	0.19389313	0.175572519	0.218320611	0.225954199	0.18778626	0.186259542	0.20610687	0.207633588	0.227480916	0.198473282	0.195419847	0.196946565	0.201526718	0.2	0.198473282	0.225954199	0.215267176	0.213740458	0.201526718	0.216793893	0.201526718	0.218320611	0.215267176	0.186259542	0.186259542	0.203053435	0.222900763	0.189312977	0.141984733	0.13740458	0.169465649	0.196946565	0.149618321	0.148091603	0.169465649	0.198473282	0.161832061	0.195419847	0.210687023	0.212213741	0.18778626	0.203053435	0.2	0
Gagata_gagata_MHBSFMSTU Fish 156	0.222900763	0.236641221	0.178625954	0.204580153	0.2	0.216793893	0.196946565	0.210687023	0.227480916	0.221374046	0.222900763	0.221374046	0.221374046	0.218320611	0.222900763	0.216793893	0.198473282	0.204580153	0.204580153	0.195419847	0.201526718	0.235114504	0.201526718	0.20610687	0.196946565	0.2	0.213740458	0.227480916	0.209160305	0.209160305	0.227480916	0.210687023	0.241221374	0.216793893	0.222900763	0.221374046	0.210687023	0.210687023	0.222900763	0.210687023	0.233587786	0.209160305	0.201526718	0.222900763	0.181679389	0.222900763	0.186259542	0.204615385	0.232061069
Awaous_sp_MHBSFMSTU Fish 157	0.209160305	0.219847328	0.20610687	0.186259542	0.001526718	0.18778626	0.201526718	0.201526718	0.207633588	0.203053435	0.2	0.20610687	0.20610687	0.216793893	0.203053435	0.218320611	0.190839695	0.195419847	0.209160305	0.195419847	0.198473282	0.213740458	0.198473282	0.195419847	0.192366412	0.210687023	0.213740458	0.212213741	0.175572519	0.207633588	0.225954199	0.216793893	0.203053435	0.207633588	0.209160305	0.192366412	0.212213741	0.201526718	0.207633588	0.203053435	0.204580153	0.213740458	0.183206107	0.198473282	0.204580153	0.210687023	0.219847328	0.2	0.210687023
Glossogobius_giuris_MHBSFMSTU Fish 158	0.225954199	0.229007634	0.19389313	0.196946565	0.203053435	0.212213741	0.224427481	0.229007634	0.212213741	0.213740458	0.212213741	0.221374046	0.221374046	0.224427481	0.196946565	0.224427481	0.210687023	0.239694657	0.222900763	0.198473282	0.209160305	0.210687023	0.222900763	0.241221374	0.190839695	0.229007634	0.209160305	0.244274809	0.2	0.2	0.218320611	0.233587786	0.207633588	0.216793893	0.213740458	0.227480916	0.212213741	0.213740458	0.216793893	0.232061069	0.215267176	0.229007634	0.215267176	0.227480916	0.201526718	0.196946565	0.203053435	0.206153846	0.230534351
Glossogobius_giuris_MHBSFMSTU Fish 159	0.225954199	0.225954199	0.192366412	0.196946565	0.203053435	0.216793893	0.224427481	0.229007634	0.215267176	0.210687023	0.209160305	0.216793893	0.216793893	0.225954199	0.19389313	0.224427481	0.212213741	0.235114504	0.224427481	0.203053435	0.207633588	0.212213741	0.221374046	0.236641221	0.192366412	0.232061069	0.207633588	0.242748092	0.198473282	0.2	0.216793893	0.233587786	0.207633588	0.212213741	0.210687023	0.224427481	0.212213741	0.210687023	0.216793893	0.229007634	0.213740458	0.227480916	0.212213741	0.225954199	0.196946565	0.196946565	0.201526718	0.203076923	0.227480916
Acanthopagrus_latus_MHBSFMSTU Fish 161	0.210687023	0.210687023	0.20610687	0.209160305	0.18778626	0.212213741	0.209160305	0.230534351	0.224427481	0.186259542	0.186259542	0.216793893	0.216793893	0.218320611	0.201526718	0.219847328	0.219847328	0.212213741	0.218320611	0.212213741	0.210687023	0.204580153	0.207633588	0.213740458	0.190839695	0.225954199	0.207633588	0.229007634	0.190839695	0.189312977	0.218320611	0.230534351	0.212213741	0.189312977	0.19389313	0.2	0.209160305	0.195419847	0.201526718	0.190839695	0.204580153	0.189312977	0.196946565	0.195419847	0.207633588	0.192366412	0.210687023	0.2	0.20610687
Coilia_ramcarati_MHBSFMSTU Fish 163	0.241221374	0.225954199	0.195419847	0.189312977	0.198473282	0.215267176	0.20610687	0.232061069	0.210687023	0.224427481	0.221374046	0.224427481	0.225954199	0.212213741	0.219847328	0.184732824	0.198473282	0.192366412	0.213740458	0.2	0.204580153	0.230534351	0.215267176	0.19389313	0.212213741	0.195419847	0.210687023	0.233587786	0.195419847	0.204580153	0.230534351	0.215267176	0.222900763	0.215267176	0.213740458	0.19389313	0.160305344	0.215267176	0.213740458	0.192366412	0.195419847	0.215267176	0.181679389	0.204580153	0.207633588	0.18778626	0.203053435	0.218461539	0.20610687
Nandus_nandus_MHBSFMSTU Fish 164	0.222900763	0.230534351	0.222900763	0.204580153	0.215267176	0.192366412	0.232061069	0.230534351	0.236641221	0.219847328	0.219847328	0.250381679	0.250381679	0.230534351	0.192366412	0.230534351	0.230534351	0.239694657	0.224427481	0.218320611	0.215267176	0	0.225954199	0.241221374	0.229007634	0.235114504	0.230534351	0.224427481	0.221374046	0.186259542	0.204580153	0.215267176	0.213740458	0.222900763	0.222900763	0.230534351	0.229007634	0.216793893	0.229007634	0.210687023	0.227480916	0.218320611	0.216793893	0.229007634	0.241221374	0.212213741	0.213740458	0.227692308	0.215267176
Amblypharyngodon_mola_MHBSFMSTU Fish 301	0.170992366	0.219847328	0.167938931	0.184732824	0.209160305	0.20610687	0.189312977	0.216793893	0.218320611	0.219847328	0.222900763	0.215267176	0.216793893	0.189312977	0.213740458	0.203053435	0.189312977	0.196946565	0.212213741	0.20610687	0.210687023	0.209160305	0.209160305	0.198473282	0.207633588	0.198473282	0.198473282	0.207633588	0.201526718	0.192366412	0.218320611	0.207633588	0.207633588	0.145038168	0.164885496	0.192366412	0.189312977	0.148091603	0.164885496	0.18778626	0.210687023	0.180152672	0.196946565	0.201526718	0.195419847	0.196946565	0.189312977	0.187692308	0.149618321
Awaous_sp_MHBSFMSTU Fish 302	0.207633588	0.221374046	0.20610687	0.184732824	0.003053435	0.189312977	0.2	0.2	0.207633588	0.204580153	0.201526718	0.204580153	0.204580153	0.216793893	0.204580153	0.219847328	0.189312977	0.19389313	0.210687023	0.196946565	0.198473282	0.215267176	0.198473282	0.19389313	0.192366412	0.210687023	0.213740458	0.213740458	0.174045802	0.20610687	0.227480916	0.216793893	0.204580153	0.207633588	0.209160305	0.190839695	0.212213741	0.201526718	0.207633588	0.203053435	0.20610687	0.212213741	0.184732824	0.198473282	0.204580153	0.210687023	0.219847328	0.2	0.209160305
MK572623.1_Trichogaster_lalius	0.22392638	0.217791411	0.20398773	0.222392638	0.202453988	0.18404908	0.211656442	0.225460123	0.213190184	0.004601227	0.003067485	0.173312883	0.173312883	0.211656442	0.180981595	0.243865031	0.234662577	0.20398773	0.200920245	0.197852761	0.200920245	0.220858896	0.20398773	0.205521472	0.202453988	0.226993865	0.187116564	0.226993865	0.164110429	0.182515337	0.197852761	0.239263804	0.214723926	0.188650307	0.188650307	0.196319018	0.225460123	0.205521472	0.188650307	0.207055215	0.196319018	0.207055215	0.191717791	0.199386503	0.216257669	0.187116564	0.211656442	0.202472952	0.18404908
MK572624.1_Trichogaster_lalius	0.221198157	0.216589862	0.205837174	0.221198157	0.19969278	0.190476191	0.20890937	0.22734255	0.213517665	0.003072197	0.007680492	0.179723502	0.179723502	0.205837174	0.181259601	0.244239631	0.238095238	0.201228879	0.204301075	0.196620584	0.198156682	0.222734255	0.19969278	0.202764977	0.205837174	0.230414747	0.188940092	0.21812596	0.168970814	0.185867896	0.201228879	0.242703533	0.215053763	0.190476191	0.193548387	0.201228879	0.221198157	0.207373272	0.192012289	0.204301075	0.196620584	0.207373272	0.192012289	0.201228879	0.219662058	0.192012289	0.210445469	0.205882353	0.185867896
MK572625.1_Trichogaster_lalius	0.224427481	0.216793893	0.209160305	0.222900763	0.201526718	0.192366412	0.210687023	0.229007634	0.213740458	0.00610687	0.010687023	0.180152672	0.180152672	0.209160305	0.183206107	0.245801527	0.238167939	0.203053435	0.207633588	0.198473282	0.2	0.225954199	0.203053435	0.204580153	0.20610687	0.232061069	0.192366412	0.219847328	0.172519084	0.18778626	0.204580153	0.245801527	0.216793893	0.192366412	0.195419847	0.204580153	0.222900763	0.209160305	0.190839695	0.204580153	0.198473282	0.210687023	0.19389313	0.203053435	0.219847328	0.19389313	0.212213741	0.207692308	0.18778626
MK572627.1_Trichogaster_lalius	0.222392638	0.217791411	0.20398773	0.22392638	0.20398773	0.188650307	0.208588957	0.225460123	0.213190184	0	0.004601227	0.17791411	0.17791411	0.208588957	0.179447853	0.245398773	0.234662577	0.205521472	0.205521472	0.199386503	0.202453988	0.220858896	0.200920245	0.207055215	0.202453988	0.23006135	0.187116564	0.222392638	0.167177914	0.18404908	0.199386503	0.240797546	0.216257669	0.188650307	0.191717791	0.199386503	0.222392638	0.205521472	0.190184049	0.20398773	0.194785276	0.208588957	0.193251534	0.202453988	0.216257669	0.191717791	0.208588957	0.205564142	0.187116564
MK572626.1_Trichogaster_lalius	0.22392638	0.217791411	0.202453988	0.225460123	0.200920245	0.18404908	0.210122699	0.222392638	0.214723926	0.006134969	0.004601227	0.176380368	0.176380368	0.211656442	0.179447853	0.243865031	0.233128834	0.20398773	0.200920245	0.194785276	0.200920245	0.217791411	0.202453988	0.205521472	0.200920245	0.225460123	0.187116564	0.225460123	0.167177914	0.182515337	0.197852761	0.236196319	0.211656442	0.190184049	0.190184049	0.194785276	0.226993865	0.207055215	0.190184049	0.208588957	0.193251534	0.207055215	0.187116564	0.200920245	0.214723926	0.190184049	0.210122699	0.202472952	0.182515337
MK572618.1_Trichogaster_chuna	0.213740458	0.242748092	0.215267176	0.210687023	0.207633588	0.210687023	0.232061069	0.210687023	0.227480916	0.178625954	0.177099237	0.003053435	0.001526718	0.207633588	0.218320611	0.251908397	0.210687023	0.212213741	0.210687023	0.216793893	0.210687023	0.251908397	0.225954199	0.213740458	0.218320611	0.221374046	0.212213741	0.222900763	0.19389313	0.221374046	0.212213741	0.253435115	0.245801527	0.227480916	0.218320611	0.212213741	0.241221374	0.229007634	0.210687023	0.238167939	0.225954199	0.227480916	0.207633588	0.221374046	0.222900763	0.209160305	0.216793893	0.238461539	0.209160305
MK572619.1_Trichogaster_chuna	0.213740458	0.242748092	0.215267176	0.210687023	0.207633588	0.210687023	0.232061069	0.210687023	0.227480916	0.178625954	0.177099237	0.003053435	0.001526718	0.207633588	0.218320611	0.251908397	0.210687023	0.212213741	0.210687023	0.216793893	0.210687023	0.251908397	0.225954199	0.213740458	0.218320611	0.221374046	0.212213741	0.222900763	0.19389313	0.221374046	0.212213741	0.253435115	0.245801527	0.227480916	0.218320611	0.212213741	0.241221374	0.229007634	0.210687023	0.238167939	0.225954199	0.227480916	0.207633588	0.221374046	0.222900763	0.209160305	0.216793893	0.238461539	0.209160305
MK572617.1_Trichogaster_chuna	0.213190184	0.242331288	0.214723926	0.208588957	0.207055215	0.208588957	0.231595092	0.210122699	0.225460123	0.17791411	0.176380368	0.001533742	0	0.207055215	0.217791411	0.251533742	0.211656442	0.210122699	0.210122699	0.214723926	0.208588957	0.251533742	0.226993865	0.211656442	0.216257669	0.220858896	0.211656442	0.222392638	0.196319018	0.219325153	0.213190184	0.253067485	0.243865031	0.225460123	0.216257669	0.211656442	0.240797546	0.226993865	0.208588957	0.239263804	0.22392638	0.226993865	0.207055215	0.219325153	0.220858896	0.207055215	0.217791411	0.236476043	0.207055215
MK572622.1_Trichogaster_fasciata	0.25	0.239263804	0.210122699	0.216257669	0.205521472	0.197852761	0.23006135	0.22392638	0.219325153	0.159509203	0.162576687	0.174846626	0.176380368	0.171779141	0.20398773	0.231595092	0.222392638	0.222392638	0.211656442	0.207055215	0.208588957	0.226993865	0.200920245	0.22392638	0.222392638	0.225460123	0.174846626	0.216257669	0.180981595	0.205521472	0.225460123	0.245398773	0.220858896	0.225460123	0.226993865	0.220858896	0.23006135	0.228527607	0.213190184	0.219325153	0.216257669	0.243865031	0.208588957	0.216257669	0.228527607	0.193251534	0.210122699	0.217928903	0.219325153
MK572620.1_Trichogaster_fasciata	0.245801527	0.241221374	0.210687023	0.218320611	0.20610687	0.2	0.232061069	0.222900763	0.218320611	0.158778626	0.161832061	0.172519084	0.174045802	0.178625954	0.204580153	0.232061069	0.224427481	0.222900763	0.210687023	0.210687023	0.210687023	0.232061069	0.203053435	0.224427481	0.219847328	0.227480916	0.178625954	0.216793893	0.183206107	0.209160305	0.225954199	0.251908397	0.219847328	0.222900763	0.227480916	0.219847328	0.232061069	0.232061069	0.210687023	0.218320611	0.213740458	0.245801527	0.209160305	0.215267176	0.230534351	0.18778626	0.210687023	0.215384615	0.216793893
MK572621.1_Trichogaster_fasciata	0.250381679	0.239694657	0.210687023	0.215267176	0.204580153	0.196946565	0.229007634	0.222900763	0.218320611	0.160305344	0.163358779	0.175572519	0.177099237	0.172519084	0.203053435	0.230534351	0.221374046	0.221374046	0.212213741	0.20610687	0.207633588	0.227480916	0.201526718	0.222900763	0.221374046	0.225954199	0.175572519	0.215267176	0.181679389	0.204580153	0.225954199	0.245801527	0.219847328	0.224427481	0.225954199	0.221374046	0.229007634	0.227480916	0.212213741	0.219847328	0.215267176	0.244274809	0.207633588	0.215267176	0.227480916	0.192366412	0.209160305	0.216923077	0.218320611
MK572222.1_Glossogobius_aureus	0.22734255	0.21812596	0.196620584	0.190476191	0.211981567	0.219662058	0.230414747	0.233486943	0.221198157	0.201228879	0.202764977	0.21812596	0.21812596	0.230414747	0.204301075	0.225806452	0.207373272	0.23655914	0.222734255	0.195084485	0.202764977	0.216589862	0.22734255	0.238095238	0.211981567	0.219662058	0.213517665	0.233486943	0.210445469	0.202764977	0.222734255	0.238095238	0.216589862	0.20890937	0.215053763	0.221198157	0.225806452	0.211981567	0.219662058	0.228878648	0.207373272	0.23655914	0.216589862	0.23655914	0.202764977	0.202764977	0.211981567	0.212074303	0.225806452
MK572220.1_Glossogobius_aureus	0.227272727	0.219435737	0.199059561	0.188087774	0.211598746	0.217868339	0.228840125	0.231974922	0.222570533	0.199059561	0.200626959	0.217868339	0.217868339	0.230407524	0.205329154	0.222570533	0.20846395	0.238244514	0.221003135	0.192789969	0.202194357	0.219435737	0.227272727	0.239811912	0.211598746	0.219435737	0.214733542	0.23354232	0.210031348	0.203761756	0.224137931	0.238244514	0.21630094	0.206896552	0.214733542	0.217868339	0.225705329	0.211598746	0.219435737	0.225705329	0.206896552	0.236677116	0.217868339	0.235109718	0.202194357	0.199059561	0.213166144	0.211690363	0.224137931
MK572221.1_Glossogobius_aureus	0.22734255	0.216589862	0.195084485	0.192012289	0.213517665	0.221198157	0.233486943	0.231950845	0.224270353	0.202764977	0.204301075	0.219662058	0.219662058	0.228878648	0.20890937	0.222734255	0.207373272	0.239631336	0.225806452	0.198156682	0.204301075	0.215053763	0.224270353	0.241167435	0.211981567	0.222734255	0.215053763	0.231950845	0.211981567	0.201228879	0.224270353	0.23655914	0.216589862	0.210445469	0.213517665	0.222734255	0.224270353	0.213517665	0.221198157	0.231950845	0.207373272	0.235023042	0.219662058	0.233486943	0.202764977	0.204301075	0.215053763	0.215170279	0.225806452
MK572224.1_Glossogobius_giuris	0.225460123	0.225460123	0.194785276	0.197852761	0.207055215	0.216257669	0.228527607	0.225460123	0.214723926	0.211656442	0.210122699	0.219325153	0.219325153	0.226993865	0.199386503	0.228527607	0.210122699	0.239263804	0.22392638	0.199386503	0.210122699	0.214723926	0.22392638	0.240797546	0.191717791	0.226993865	0.205521472	0.242331288	0.202453988	0.205521472	0.219325153	0.231595092	0.211656442	0.217791411	0.214723926	0.226993865	0.213190184	0.214723926	0.217791411	0.23006135	0.216257669	0.228527607	0.219325153	0.23006135	0.20398773	0.193251534	0.205521472	0.207109737	0.231595092
MK572228.1_Glossogobius_giuris	0.226299694	0.226299694	0.194189602	0.198776758	0.204892966	0.21559633	0.226299694	0.227828746	0.214067278	0.214067278	0.212538226	0.221712538	0.221712538	0.224770642	0.197247706	0.226299694	0.209480122	0.241590214	0.22324159	0.201834862	0.211009174	0.211009174	0.22324159	0.243119266	0.191131499	0.229357798	0.20795107	0.243119266	0.20030581	0.201834862	0.218654434	0.233944954	0.209480122	0.218654434	0.21559633	0.227828746	0.214067278	0.21559633	0.218654434	0.232415902	0.21559633	0.229357798	0.217125382	0.229357798	0.203363914	0.195718654	0.204892966	0.208012327	0.232415902
MK572227.1_Glossogobius_giuris	0.226299694	0.227828746	0.195718654	0.197247706	0.204892966	0.214067278	0.226299694	0.226299694	0.214067278	0.214067278	0.212538226	0.22324159	0.22324159	0.224770642	0.197247706	0.224770642	0.209480122	0.240061162	0.224770642	0.201834862	0.209480122	0.211009174	0.224770642	0.241590214	0.191131499	0.23088685	0.20795107	0.243119266	0.20030581	0.20030581	0.218654434	0.235474006	0.20795107	0.217125382	0.214067278	0.227828746	0.212538226	0.21559633	0.217125382	0.232415902	0.21559633	0.229357798	0.217125382	0.229357798	0.203363914	0.195718654	0.203363914	0.208012327	0.232415902
MK572225.1_Glossogobius_giuris	0.225954199	0.229007634	0.19389313	0.196946565	0.203053435	0.212213741	0.224427481	0.229007634	0.212213741	0.213740458	0.212213741	0.221374046	0.221374046	0.224427481	0.196946565	0.224427481	0.210687023	0.239694657	0.222900763	0.198473282	0.209160305	0.210687023	0.222900763	0.241221374	0.190839695	0.229007634	0.209160305	0.244274809	0.2	0.2	0.218320611	0.233587786	0.207633588	0.216793893	0.213740458	0.227480916	0.212213741	0.213740458	0.216793893	0.232061069	0.215267176	0.229007634	0.215267176	0.227480916	0.201526718	0.196946565	0.203053435	0.206153846	0.230534351
MK572226.1_Glossogobius_giuris	0.225954199	0.225954199	0.192366412	0.196946565	0.203053435	0.216793893	0.224427481	0.229007634	0.215267176	0.210687023	0.209160305	0.216793893	0.216793893	0.225954199	0.19389313	0.224427481	0.212213741	0.235114504	0.224427481	0.203053435	0.207633588	0.212213741	0.221374046	0.236641221	0.192366412	0.232061069	0.207633588	0.242748092	0.198473282	0.2	0.216793893	0.233587786	0.207633588	0.212213741	0.210687023	0.224427481	0.212213741	0.210687023	0.216793893	0.229007634	0.213740458	0.227480916	0.212213741	0.225954199	0.196946565	0.196946565	0.201526718	0.203076923	0.227480916
MK572223.1_Glossogobius_giuris	0.228706625	0.214511041	0.190851735	0.192429022	0.165615142	0.208201893	0.217665615	0.230283912	0.201892745	0.208201893	0.205047319	0.208201893	0.208201893	0.225552051	0.186119874	0.216088328	0.201892745	0.206624606	0.203470032	0.186119874	0.197160883	0.211356467	0.20977918	0.208201893	0.189274448	0.219242902	0.206624606	0.233438486	0.184542587	0.186119874	0.217665615	0.219242902	0.201892745	0.212933754	0.217665615	0.201892745	0.214511041	0.211356467	0.214511041	0.211356467	0.197160883	0.235015773	0.187697161	0.219242902	0.1829653	0.187697161	0.197160883	0.197138315	0.206624606
MK572007.1_Acentrogobius_viridipunctatus	0.221198157	0.215053763	0.198156682	0.198156682	0.202764977	0.192012289	0.222734255	0.224270353	0.216589862	0.22734255	0.222734255	0.225806452	0.224270353	0.202764977	0.187403994	0.213517665	0.205837174	0.210445469	0.211981567	0.205837174	0.21812596	0.207373272	0.216589862	0.211981567	0.219662058	0.20890937	0.202764977	0.230414747	0.201228879	0.184331797	0.221198157	0.19969278	0.21812596	0.188940092	0.193548387	0.210445469	0.185867896	0.181259601	0.201228879	0.224270353	0.205837174	0.213517665	0.187403994	0.204301075	0.202764977	0.192012289	0.228878648	0.215170279	0.205837174
MK572604.1_Stigmatogobius_sadanundio	0.213740458	0.224427481	0.207633588	0.225954199	0.180152672	0.19389313	0.212213741	0.222900763	0.210687023	0.210687023	0.212213741	0.210687023	0.210687023	0.209160305	0.203053435	0.201526718	0.195419847	0.2	0.222900763	0.20610687	0.225954199	0.230534351	0.195419847	0.201526718	0.2	0.207633588	0.192366412	0.218320611	0.189312977	0.207633588	0.216793893	0.212213741	0.20610687	0.209160305	0.2	0.210687023	0.215267176	0.2	0.198473282	0.186259542	0.225954199	0.212213741	0.169465649	0.210687023	0.190839695	0.186259542	0.192366412	0.189230769	0.213740458
MK572605.1_Stigmatogobius_sadanundio	0.213740458	0.224427481	0.207633588	0.225954199	0.180152672	0.19389313	0.212213741	0.222900763	0.210687023	0.210687023	0.212213741	0.210687023	0.210687023	0.209160305	0.203053435	0.201526718	0.195419847	0.2	0.222900763	0.20610687	0.225954199	0.230534351	0.195419847	0.201526718	0.2	0.207633588	0.192366412	0.218320611	0.189312977	0.207633588	0.216793893	0.212213741	0.20610687	0.209160305	0.2	0.210687023	0.215267176	0.2	0.198473282	0.186259542	0.225954199	0.212213741	0.169465649	0.210687023	0.190839695	0.186259542	0.192366412	0.189230769	0.213740458
MK572083.1_Butis_humeralis	0.229357798	0.23853211	0.201834862	0.192660551	0.191131499	0.204892966	0.226299694	0.22324159	0.20795107	0.232415902	0.227828746	0.224770642	0.226299694	0.206422018	0.20030581	0.212538226	0.197247706	0.21559633	0.232415902	0.21559633	0.206422018	0.241590214	0.198776758	0.217125382	0.217125382	0.217125382	0.201834862	0.217125382	0.198776758	0.201834862	0.233944954	0.203363914	0.211009174	0.201834862	0.221712538	0.212538226	0.218654434	0.204892966	0.211009174	0.229357798	0.204892966	0.22324159	0.20030581	0.201834862	0.189602447	0.23088685	0.209480122	0.218798151	0.220183486
MK572078.1_Brachygobius_nunus	0.242748092	0.216793893	0.196946565	0.212213741	0.19389313	0.198473282	0.20610687	0.198473282	0.204580153	0.20610687	0.203053435	0.235114504	0.235114504	0.207633588	0.2	0.215267176	0.213740458	0.221374046	0.210687023	0.203053435	0.213740458	0.204580153	0.209160305	0.221374046	0.190839695	0.203053435	0.190839695	0.242748092	0.210687023	0.218320611	0.210687023	0.213740458	0.221374046	0.207633588	0.212213741	0.2	0.207633588	0.210687023	0.207633588	0.192366412	0.204580153	0.229007634	0.19389313	0.224427481	0.213740458	0.204580153	0.19389313	0.215384615	0.244274809
MK572079.1_Brachygobius_nunus	0.242748092	0.218320611	0.192366412	0.215267176	0.195419847	0.2	0.20610687	0.198473282	0.201526718	0.204580153	0.201526718	0.232061069	0.232061069	0.209160305	0.201526718	0.216793893	0.209160305	0.221374046	0.207633588	0.198473282	0.213740458	0.204580153	0.207633588	0.222900763	0.190839695	0.203053435	0.190839695	0.241221374	0.207633588	0.216793893	0.213740458	0.212213741	0.219847328	0.209160305	0.216793893	0.201526718	0.209160305	0.212213741	0.210687023	0.19389313	0.203053435	0.232061069	0.192366412	0.219847328	0.212213741	0.203053435	0.195419847	0.213846154	0.242748092
MK572077.1_Brachygobius_nunus	0.242748092	0.216793893	0.196946565	0.212213741	0.19389313	0.198473282	0.20610687	0.198473282	0.203053435	0.204580153	0.201526718	0.235114504	0.235114504	0.207633588	0.201526718	0.215267176	0.215267176	0.221374046	0.210687023	0.203053435	0.213740458	0.20610687	0.209160305	0.221374046	0.189312977	0.201526718	0.189312977	0.242748092	0.210687023	0.216793893	0.209160305	0.213740458	0.221374046	0.207633588	0.212213741	0.2	0.209160305	0.210687023	0.207633588	0.190839695	0.20610687	0.229007634	0.192366412	0.224427481	0.215267176	0.203053435	0.192366412	0.216923077	0.244274809
MK572081.1_Brachygobius_aff._nunus_mitotype2	0.224427481	0.215267176	0.204580153	0.210687023	0.18778626	0.201526718	0.201526718	0.209160305	0.203053435	0.195419847	0.192366412	0.238167939	0.239694657	0.216793893	0.190839695	0.213740458	0.213740458	0.215267176	0.210687023	0.18778626	0.204580153	0.218320611	0.201526718	0.216793893	0.198473282	0.203053435	0.18778626	0.242748092	0.196946565	0.212213741	0.198473282	0.210687023	0.216793893	0.201526718	0.201526718	0.18778626	0.209160305	0.192366412	0.2	0.186259542	0.207633588	0.227480916	0.190839695	0.224427481	0.204580153	0.2	0.18778626	0.210769231	0.222900763
MK572080.1_Brachygobius_aff._nunus_mitotype2	0.22392638	0.213190184	0.202453988	0.210122699	0.18404908	0.200920245	0.197852761	0.211656442	0.199386503	0.194785276	0.191717791	0.236196319	0.237730061	0.216257669	0.187116564	0.216257669	0.210122699	0.213190184	0.208588957	0.18404908	0.207055215	0.217791411	0.202453988	0.214723926	0.194785276	0.200920245	0.188650307	0.239263804	0.199386503	0.211656442	0.197852761	0.208588957	0.214723926	0.20398773	0.200920245	0.188650307	0.208588957	0.188650307	0.199386503	0.187116564	0.20398773	0.226993865	0.187116564	0.220858896	0.200920245	0.196319018	0.187116564	0.207109737	0.219325153
MK572040.1_Apocryptes_bato	0.219633943	0.211314476	0.211314476	0.183028286	0.178036606	0.227953411	0.21797005	0.229617305	0.196339434	0.193011647	0.18968386	0.229617305	0.229617305	0.196339434	0.204658902	0.224625624	0.18968386	0.191347754	0.206322795	0.198003328	0.198003328	0.21797005	0.198003328	0.193011647	0.209650582	0.242928453	0.188019967	0.202995008	0.201331115	0.196339434	0.21797005	0.214642263	0.204658902	0.196339434	0.202995008	0.216306156	0.198003328	0.206322795	0.199667221	0.188019967	0.204658902	0.21797005	0.191347754	0.198003328	0.21797005	0.199667221	0.196339434	0.211409396	0.211314476
MK572042.1_Apocryptes_bato	0.218320611	0.210687023	0.196946565	0.183206107	0.175572519	0.216793893	0.209160305	0.221374046	0.203053435	0.19389313	0.190839695	0.227480916	0.227480916	0.19389313	0.198473282	0.210687023	0.184732824	0.184732824	0.196946565	0.19389313	0.196946565	0.207633588	0.18778626	0.186259542	0.209160305	0.229007634	0.186259542	0.192366412	0.198473282	0.186259542	0.213740458	0.213740458	0.198473282	0.18778626	0.19389313	0.210687023	0.192366412	0.19389313	0.190839695	0.183206107	0.201526718	0.20610687	0.180152672	0.190839695	0.210687023	0.19389313	0.18778626	0.201538462	0.20610687
MK572041.1_Apocryptes_bato	0.216793893	0.212213741	0.203053435	0.183206107	0.177099237	0.218320611	0.210687023	0.225954199	0.204580153	0.190839695	0.18778626	0.233587786	0.233587786	0.196946565	0.19389313	0.212213741	0.186259542	0.189312977	0.195419847	0.192366412	0.195419847	0.20610687	0.189312977	0.190839695	0.204580153	0.230534351	0.184732824	0.198473282	0.196946565	0.18778626	0.218320611	0.213740458	0.198473282	0.189312977	0.195419847	0.209160305	0.19389313	0.195419847	0.192366412	0.181679389	0.203053435	0.207633588	0.181679389	0.19389313	0.209160305	0.189312977	0.192366412	0.2	0.207633588
MK572039.1_Apocryptes_bato	0.21559633	0.211009174	0.201834862	0.183486239	0.177370031	0.218654434	0.211009174	0.226299694	0.204892966	0.189602447	0.186544343	0.232415902	0.232415902	0.195718654	0.194189602	0.212538226	0.186544343	0.189602447	0.194189602	0.192660551	0.195718654	0.204892966	0.188073395	0.191131499	0.204892966	0.229357798	0.183486239	0.198776758	0.195718654	0.188073395	0.217125382	0.212538226	0.198776758	0.189602447	0.195718654	0.20795107	0.194189602	0.195718654	0.192660551	0.180428135	0.203363914	0.206422018	0.181957187	0.194189602	0.209480122	0.189602447	0.192660551	0.200308166	0.20795107
MK572370.1_Odontamblyopus_rubicundus	0.214723926	0.210122699	0.213190184	0.180981595	0.17791411	0.208588957	0.211656442	0.220858896	0.196319018	0.196319018	0.194785276	0.205521472	0.207055215	0.208588957	0.216257669	0.214723926	0.208588957	0.208588957	0.207055215	0.199386503	0.207055215	0.205521472	0.187116564	0.208588957	0.210122699	0.205521472	0.211656442	0.219325153	0.17791411	0.210122699	0.219325153	0.217791411	0.207055215	0.194785276	0.205521472	0.193251534	0.202453988	0.200920245	0.20398773	0.194785276	0.194785276	0.213190184	0.210122699	0.208588957	0.205521472	0.179447853	0.213190184	0.197836167	0.197852761
MK572371.1_Odontamblyopus_rubicundus	0.214723926	0.210122699	0.213190184	0.180981595	0.17791411	0.208588957	0.211656442	0.220858896	0.196319018	0.196319018	0.194785276	0.205521472	0.207055215	0.208588957	0.216257669	0.214723926	0.208588957	0.208588957	0.207055215	0.199386503	0.207055215	0.205521472	0.187116564	0.208588957	0.210122699	0.205521472	0.211656442	0.219325153	0.17791411	0.210122699	0.219325153	0.217791411	0.207055215	0.194785276	0.205521472	0.193251534	0.202453988	0.200920245	0.20398773	0.194785276	0.194785276	0.213190184	0.210122699	0.208588957	0.205521472	0.179447853	0.213190184	0.197836167	0.197852761
MK592410.1_Pseudapocryptes_elongatus	0.227480916	0.215267176	0.210687023	0.207633588	0.189312977	0.224427481	0.227480916	0.239694657	0.222900763	0.20610687	0.203053435	0.222900763	0.224427481	0.204580153	0.218320611	0.209160305	0.2	0.215267176	0.218320611	0.203053435	0.215267176	0.233587786	0.216793893	0.216793893	0.209160305	0.213740458	0.20610687	0.227480916	0.204580153	0.20610687	0.204580153	0.225954199	0.215267176	0.215267176	0.229007634	0.227480916	0.215267176	0.216793893	0.216793893	0.203053435	0.219847328	0.209160305	0.218320611	0.210687023	0.227480916	0.201526718	0.203053435	0.2	0.235114504
MK592409.1_Pseudapocryptes_elongatus	0.226993865	0.217791411	0.210122699	0.205521472	0.187116564	0.222392638	0.225460123	0.240797546	0.220858896	0.205521472	0.202453988	0.222392638	0.22392638	0.20398773	0.216257669	0.207055215	0.200920245	0.213190184	0.217791411	0.200920245	0.213190184	0.233128834	0.216257669	0.214723926	0.207055215	0.213190184	0.205521472	0.228527607	0.20398773	0.20398773	0.20398773	0.225460123	0.213190184	0.213190184	0.226993865	0.226993865	0.213190184	0.214723926	0.214723926	0.202453988	0.217791411	0.208588957	0.216257669	0.208588957	0.225460123	0.202453988	0.200920245	0.197836167	0.233128834
MK592408.1_Pseudapocryptes_elongatus	0.227828746	0.21559633	0.211009174	0.20795107	0.189602447	0.224770642	0.227828746	0.240061162	0.22324159	0.206422018	0.203363914	0.22324159	0.224770642	0.204892966	0.218654434	0.209480122	0.20030581	0.21559633	0.218654434	0.203363914	0.21559633	0.233944954	0.217125382	0.217125382	0.209480122	0.214067278	0.206422018	0.227828746	0.204892966	0.206422018	0.204892966	0.226299694	0.21559633	0.21559633	0.229357798	0.227828746	0.21559633	0.217125382	0.217125382	0.203363914	0.220183486	0.209480122	0.218654434	0.211009174	0.227828746	0.201834862	0.203363914	0.200308166	0.235474006
MK572460.1_Parapocryptes_serperaster	0.207633588	0.219847328	0.20610687	0.172519084	0.163358779	0.178625954	0.210687023	0.218320611	0.192366412	0.20610687	0.203053435	0.210687023	0.210687023	0.198473282	0.186259542	0.225954199	0.18778626	0.207633588	0.219847328	0.2	0.213740458	0.221374046	0.201526718	0.207633588	0.196946565	0.229007634	0.222900763	0.201526718	0.18778626	0.177099237	0.201526718	0.198473282	0.207633588	0.2	0.2	0.229007634	0.210687023	0.195419847	0.218320611	0.201526718	0.201526718	0.218320611	0.180152672	0.196946565	0.189312977	0.209160305	0.192366412	0.215384615	0.212213741
MK572459.1_Parapocryptes_serperaster	0.207633588	0.218320611	0.207633588	0.174045802	0.163358779	0.181679389	0.209160305	0.216793893	0.19389313	0.20610687	0.203053435	0.207633588	0.207633588	0.2	0.189312977	0.224427481	0.189312977	0.20610687	0.221374046	0.201526718	0.215267176	0.222900763	0.2	0.20610687	0.198473282	0.230534351	0.224427481	0.2	0.18778626	0.180152672	0.203053435	0.2	0.210687023	0.198473282	0.198473282	0.227480916	0.212213741	0.19389313	0.216793893	0.2	0.204580153	0.218320611	0.178625954	0.198473282	0.18778626	0.210687023	0.19389313	0.213846154	0.210687023
MK572066.1_Boleophthalmus_boddarti	0.230534351	0.218320611	0.224427481	0.207633588	0.192366412	0.222900763	0.215267176	0.224427481	0.212213741	0.224427481	0.221374046	0.218320611	0.218320611	0.233587786	0.216793893	0.230534351	0.218320611	0.219847328	0.19389313	0.20610687	0.212213741	0.221374046	0.20610687	0.221374046	0.216793893	0.235114504	0.227480916	0.222900763	0.212213741	0.218320611	0.20610687	0.215267176	0.209160305	0.238167939	0.227480916	0.215267176	0.219847328	0.232061069	0.232061069	0.215267176	0.207633588	0.221374046	0.183206107	0.170992366	0.213740458	0.210687023	0.218320611	0.218461539	0.216793893
MK572067.1_Boleophthalmus_boddarti	0.230534351	0.218320611	0.224427481	0.207633588	0.192366412	0.222900763	0.215267176	0.224427481	0.212213741	0.224427481	0.221374046	0.218320611	0.218320611	0.233587786	0.216793893	0.230534351	0.218320611	0.219847328	0.19389313	0.20610687	0.212213741	0.221374046	0.20610687	0.221374046	0.216793893	0.235114504	0.227480916	0.222900763	0.212213741	0.218320611	0.20610687	0.215267176	0.209160305	0.238167939	0.227480916	0.215267176	0.219847328	0.232061069	0.232061069	0.215267176	0.207633588	0.221374046	0.183206107	0.170992366	0.213740458	0.210687023	0.218320611	0.218461539	0.216793893
MK572462.1_Periophthalmus_chrysospilos	0.20398773	0.211656442	0.185582822	0.17791411	0.165644172	0.176380368	0.207055215	0.23006135	0.205521472	0.196319018	0.193251534	0.217791411	0.219325153	0.211656442	0.173312883	0.20398773	0.182515337	0.188650307	0.188650307	0.180981595	0.193251534	0.194785276	0.199386503	0.190184049	0.190184049	0.197852761	0.190184049	0.211656442	0.180981595	0.176380368	0.200920245	0.210122699	0.190184049	0.179447853	0.187116564	0.20398773	0.20398773	0.18404908	0.191717791	0.176380368	0.190184049	0.199386503	0.167177914	0.176380368	0.17791411	0.191717791	0.190184049	0.190108192	0.200920245
MK572461.1_Periophthalmus_chrysospilos	0.203053435	0.213740458	0.18778626	0.175572519	0.166412214	0.177099237	0.207633588	0.227480916	0.20610687	0.198473282	0.195419847	0.216793893	0.218320611	0.213740458	0.170992366	0.204580153	0.180152672	0.189312977	0.18778626	0.178625954	0.19389313	0.19389313	0.201526718	0.190839695	0.190839695	0.2	0.192366412	0.212213741	0.183206107	0.177099237	0.2	0.209160305	0.190839695	0.180152672	0.184732824	0.20610687	0.203053435	0.181679389	0.192366412	0.178625954	0.18778626	0.201526718	0.167938931	0.177099237	0.178625954	0.192366412	0.190839695	0.190769231	0.201526718
MK572045.1_Awaous_sp._DU6058	0.210687023	0.221374046	0.207633588	0.18778626	0.003053435	0.189312977	0.203053435	0.203053435	0.209160305	0.204580153	0.201526718	0.207633588	0.207633588	0.218320611	0.204580153	0.219847328	0.192366412	0.196946565	0.210687023	0.196946565	0.2	0.215267176	0.2	0.196946565	0.19389313	0.212213741	0.215267176	0.213740458	0.177099237	0.209160305	0.227480916	0.218320611	0.204580153	0.209160305	0.210687023	0.19389313	0.213740458	0.203053435	0.209160305	0.204580153	0.20610687	0.215267176	0.184732824	0.2	0.20610687	0.212213741	0.221374046	0.201538462	0.212213741
MK572043.1_Awaous_sp._NRMt10570	0.207633588	0.221374046	0.207633588	0.186259542	0.00610687	0.190839695	0.203053435	0.204580153	0.209160305	0.204580153	0.201526718	0.209160305	0.209160305	0.216793893	0.204580153	0.219847328	0.192366412	0.196946565	0.210687023	0.196946565	0.198473282	0.218320611	0.201526718	0.196946565	0.192366412	0.212213741	0.215267176	0.213740458	0.178625954	0.209160305	0.227480916	0.218320611	0.20610687	0.207633588	0.209160305	0.19389313	0.213740458	0.201526718	0.210687023	0.20610687	0.20610687	0.216793893	0.184732824	0.2	0.204580153	0.210687023	0.221374046	0.201538462	0.212213741
MK572044.1_Awaous_sp._NRMt10796	0.205521472	0.219325153	0.205521472	0.185582822	0.004601227	0.190184049	0.202453988	0.20398773	0.208588957	0.202453988	0.199386503	0.207055215	0.207055215	0.214723926	0.20398773	0.219325153	0.191717791	0.196319018	0.208588957	0.196319018	0.197852761	0.216257669	0.199386503	0.196319018	0.191717791	0.210122699	0.213190184	0.213190184	0.176380368	0.208588957	0.225460123	0.216257669	0.205521472	0.207055215	0.208588957	0.191717791	0.213190184	0.200920245	0.210122699	0.20398773	0.205521472	0.214723926	0.18404908	0.199386503	0.20398773	0.210122699	0.220858896	0.200927357	0.211656442
MK572237.1_Gobiopterus_chuno	0.229007634	0.204580153	0.227480916	0.204580153	0.196946565	0.209160305	0.229007634	0.232061069	0.233587786	0.222900763	0.218320611	0.230534351	0.230534351	0.218320611	0.213740458	0.230534351	0.232061069	0.218320611	0.229007634	0.213740458	0.232061069	0.230534351	0.236641221	0.219847328	0.203053435	0.242748092	0.221374046	0.210687023	0.20610687	0.218320611	0.230534351	0.236641221	0.230534351	0.229007634	0.225954199	0.222900763	0.221374046	0.224427481	0.239694657	0.221374046	0.213740458	0.232061069	0.204580153	0.221374046	0.216793893	0.235114504	0.224427481	0.224615385	0.225954199
MK572177.1_Eleotris_melanosoma	0.203053435	0.215267176	0.207633588	0.2	0.181679389	0.221374046	0.213740458	0.204580153	0.212213741	0.213740458	0.215267176	0.216793893	0.218320611	0.215267176	0.212213741	0.213740458	0.195419847	0.2	0.233587786	0.20610687	0.20610687	0.232061069	0.189312977	0.201526718	0.196946565	0.212213741	0.2	0.203053435	0.192366412	0.201526718	0.221374046	0.219847328	0.222900763	0.209160305	0.213740458	0.213740458	0.20610687	0.201526718	0.201526718	0.212213741	0.20610687	0.210687023	0.195419847	0.210687023	0.201526718	0.210687023	0.203053435	0.203076923	0.210687023
MK572176.1_Eleotris_melanosoma	0.20398773	0.213190184	0.207055215	0.200920245	0.18404908	0.225460123	0.216257669	0.207055215	0.213190184	0.216257669	0.216257669	0.217791411	0.219325153	0.213190184	0.214723926	0.216257669	0.197852761	0.202453988	0.234662577	0.208588957	0.210122699	0.233128834	0.187116564	0.20398773	0.199386503	0.213190184	0.196319018	0.208588957	0.194785276	0.20398773	0.220858896	0.219325153	0.220858896	0.210122699	0.214723926	0.216257669	0.205521472	0.202453988	0.205521472	0.213190184	0.208588957	0.207055215	0.196319018	0.211656442	0.20398773	0.211656442	0.205521472	0.205564142	0.214723926
MK572175.1_Eleotris_melanosoma	0.19969278	0.215053763	0.207373272	0.19969278	0.181259601	0.221198157	0.215053763	0.204301075	0.215053763	0.215053763	0.216589862	0.215053763	0.216589862	0.215053763	0.211981567	0.213517665	0.198156682	0.201228879	0.233486943	0.207373272	0.205837174	0.231950845	0.187403994	0.202764977	0.19969278	0.211981567	0.196620584	0.202764977	0.192012289	0.201228879	0.219662058	0.219662058	0.222734255	0.210445469	0.215053763	0.210445469	0.207373272	0.202764977	0.202764977	0.211981567	0.207373272	0.210445469	0.196620584	0.210445469	0.202764977	0.211981567	0.202764977	0.204334365	0.211981567
MK572174.1_Eleotris_melanosoma	0.20610687	0.209160305	0.207633588	0.203053435	0.183206107	0.221374046	0.215267176	0.207633588	0.215267176	0.212213741	0.213740458	0.212213741	0.213740458	0.212213741	0.209160305	0.215267176	0.19389313	0.2	0.233587786	0.20610687	0.204580153	0.233587786	0.189312977	0.201526718	0.196946565	0.212213741	0.196946565	0.209160305	0.19389313	0.198473282	0.222900763	0.219847328	0.221374046	0.207633588	0.212213741	0.213740458	0.204580153	0.2	0.2	0.212213741	0.207633588	0.212213741	0.192366412	0.209160305	0.201526718	0.212213741	0.201526718	0.206153846	0.212213741
MK572178.1_Eleotris_melanosoma	0.202453988	0.211656442	0.210122699	0.200920245	0.18404908	0.22392638	0.217791411	0.205521472	0.210122699	0.214723926	0.214723926	0.217791411	0.219325153	0.213190184	0.213190184	0.213190184	0.197852761	0.199386503	0.234662577	0.208588957	0.207055215	0.23006135	0.185582822	0.200920245	0.196319018	0.213190184	0.196319018	0.208588957	0.193251534	0.202453988	0.219325153	0.217791411	0.220858896	0.208588957	0.213190184	0.216257669	0.20398773	0.200920245	0.20398773	0.214723926	0.208588957	0.208588957	0.196319018	0.210122699	0.20398773	0.213190184	0.205521472	0.204018547	0.213190184
MK572173.1_Eleotris_lutea	0.233587786	0.236641221	0.201526718	0.213740458	0.229007634	0.201526718	0.215267176	0.225954199	0.216793893	0.221374046	0.221374046	0.227480916	0.229007634	0.213740458	0.20610687	0.196946565	0.20610687	0.222900763	0.219847328	0.204580153	0.2	0.215267176	0.218320611	0.224427481	0.196946565	0.222900763	0.19389313	0.224427481	0.2	0.198473282	0.221374046	0.222900763	0.213740458	0.212213741	0.218320611	0.216793893	0.209160305	0.218320611	0.218320611	0.227480916	0.219847328	0.230534351	0.201526718	0.213740458	0.212213741	0.219847328	0.209160305	0.227692308	0.218320611
MK572082.1_Bunaka_gyrinoides	0.211656442	0.211656442	0.199386503	0.20398773	0.185582822	0.199386503	0.216257669	0.200920245	0.188650307	0.216257669	0.211656442	0.194785276	0.196319018	0.202453988	0.199386503	0.222392638	0.196319018	0.20398773	0.220858896	0.207055215	0.211656442	0.214723926	0.210122699	0.205521472	0.200920245	0.219325153	0.180981595	0.228527607	0.210122699	0.211656442	0.226993865	0.216257669	0.217791411	0.211656442	0.208588957	0.210122699	0.216257669	0.199386503	0.217791411	0.217791411	0.20398773	0.214723926	0.208588957	0.199386503	0.199386503	0.194785276	0.20398773	0.208655332	0.211656442
MK572270.1_Hypseleotris_cyprinoides	0.208588957	0.22392638	0.225460123	0.196319018	0.187116564	0.219325153	0.220858896	0.217791411	0.197852761	0.200920245	0.200920245	0.213190184	0.211656442	0.213190184	0.199386503	0.217791411	0.197852761	0.222392638	0.216257669	0.207055215	0.217791411	0.231595092	0.20398773	0.22392638	0.214723926	0.237730061	0.210122699	0.214723926	0.194785276	0.196319018	0.23006135	0.219325153	0.211656442	0.200920245	0.207055215	0.222392638	0.207055215	0.211656442	0.210122699	0.217791411	0.208588957	0.216257669	0.197852761	0.211656442	0.22392638	0.220858896	0.214723926	0.219474498	0.236196319
MK572389.1_Ophiocara_porocephala	0.213740458	0.216793893	0.184732824	0.189312977	0.192366412	0.19389313	0.218320611	0.20610687	0.20610687	0.201526718	0.2	0.219847328	0.221374046	0.212213741	0.19389313	0.2	0.196946565	0.216793893	0.210687023	0.195419847	0.20610687	0.218320611	0.18778626	0.215267176	0.181679389	0.213740458	0.2	0.20610687	0.198473282	0.186259542	0.216793893	0.219847328	0.2	0.2	0.2	0.224427481	0.210687023	0.196946565	0.184732824	0.219847328	0.192366412	0.210687023	0.195419847	0.18778626	0.195419847	0.189312977	0.2	0.204615385	0.215267176
MK572327.1_Microphis_cuncalus	0.229007634	0.227480916	0.213740458	0.209160305	0.209160305	0.203053435	0.225954199	0.222900763	0.207633588	0.212213741	0.213740458	0.244274809	0.245801527	0.224427481	0.207633588	0.233587786	0.218320611	0.222900763	0.2	0.19389313	0.210687023	0.227480916	0.218320611	0.224427481	0.222900763	0.236641221	0.224427481	0.218320611	0.181679389	0.210687023	0.222900763	0.236641221	0.222900763	0.229007634	0.238167939	0.207633588	0.232061069	0.227480916	0.222900763	0.229007634	0.209160305	0.235114504	0.207633588	0.198473282	0.219847328	0.20610687	0.203053435	0.207692308	0.221374046
MK572328.1_Microphis_cuncalus	0.233587786	0.222900763	0.216793893	0.210687023	0.209160305	0.203053435	0.225954199	0.225954199	0.209160305	0.215267176	0.216793893	0.247328244	0.248854962	0.225954199	0.203053435	0.236641221	0.213740458	0.221374046	0.204580153	0.195419847	0.213740458	0.227480916	0.215267176	0.222900763	0.224427481	0.236641221	0.225954199	0.229007634	0.186259542	0.213740458	0.225954199	0.242748092	0.230534351	0.230534351	0.244274809	0.210687023	0.232061069	0.227480916	0.221374046	0.221374046	0.215267176	0.236641221	0.20610687	0.203053435	0.219847328	0.207633588	0.20610687	0.206153846	0.224427481
MK572271.1_Ichthyocampus_carce	0.239263804	0.245398773	0.228527607	0.233128834	0.222392638	0.214723926	0.205521472	0.253067485	0.219325153	0.197852761	0.202453988	0.242331288	0.242331288	0.217791411	0.214723926	0.222392638	0.225460123	0.220858896	0.214723926	0.207055215	0.222392638	0.226993865	0.217791411	0.222392638	0.228527607	0.236196319	0.220858896	0.233128834	0.216257669	0.219325153	0.225460123	0.231595092	0.222392638	0.22392638	0.23006135	0.193251534	0.217791411	0.234662577	0.226993865	0.18404908	0.207055215	0.225460123	0.214723926	0.216257669	0.220858896	0.202453988	0.205521472	0.227202473	0.216257669
MK572287.1_Leiodon_cutcutia	0.230534351	0.244274809	0.218320611	0.207633588	0.218320611	0.229007634	0.216793893	0.235114504	0.222900763	0.233587786	0.230534351	0.222900763	0.222900763	0.204580153	0.224427481	0.224427481	0.209160305	0.230534351	0.20610687	0.216793893	0.20610687	0.229007634	0.213740458	0.232061069	0.210687023	0.232061069	0.215267176	0.221374046	0.207633588	0.218320611	0.225954199	0.221374046	0.212213741	0.230534351	0.230534351	0.216793893	0.216793893	0.230534351	0.212213741	0.216793893	0.225954199	0.192366412	0.212213741	0.224427481	0.227480916	0.216793893	0.221374046	0.233846154	0.216793893
MK572286.1_Leiodon_cutcutia	0.230534351	0.242748092	0.216793893	0.207633588	0.218320611	0.229007634	0.215267176	0.236641221	0.225954199	0.233587786	0.230534351	0.224427481	0.224427481	0.207633588	0.224427481	0.222900763	0.210687023	0.230534351	0.203053435	0.219847328	0.207633588	0.229007634	0.215267176	0.232061069	0.210687023	0.230534351	0.215267176	0.221374046	0.207633588	0.216793893	0.229007634	0.218320611	0.212213741	0.229007634	0.229007634	0.218320611	0.216793893	0.229007634	0.212213741	0.216793893	0.225954199	0.19389313	0.212213741	0.224427481	0.224427481	0.216793893	0.221374046	0.233846154	0.216793893
MK572285.1_Leiodon_cutcutia	0.230414747	0.244239631	0.21812596	0.207373272	0.21812596	0.228878648	0.216589862	0.235023042	0.221198157	0.233486943	0.230414747	0.222734255	0.222734255	0.205837174	0.224270353	0.224270353	0.207373272	0.230414747	0.207373272	0.216589862	0.204301075	0.228878648	0.215053763	0.231950845	0.20890937	0.231950845	0.216589862	0.219662058	0.207373272	0.21812596	0.225806452	0.221198157	0.211981567	0.230414747	0.230414747	0.21812596	0.215053763	0.230414747	0.211981567	0.21812596	0.225806452	0.193548387	0.210445469	0.224270353	0.225806452	0.216589862	0.219662058	0.232198142	0.216589862
MK572606.1_Takifugu_oblongus	0.216793893	0.227480916	0.215267176	0.184732824	0.183206107	0.195419847	0.218320611	0.213740458	0.210687023	0.203053435	0.2	0.215267176	0.213740458	0.2	0.215267176	0.212213741	0.203053435	0.210687023	0.20610687	0.2	0.201526718	0.225954199	0.189312977	0.212213741	0.210687023	0.225954199	0.221374046	0.213740458	0.186259542	0.198473282	0.222900763	0.210687023	0.227480916	0.20610687	0.209160305	0.207633588	0.209160305	0.213740458	0.210687023	0.221374046	0.204580153	0.212213741	0.20610687	0.213740458	0.215267176	0.19389313	0.207633588	0.193846154	0.210687023
MK572172.1_Dichotomyctere_fluviatilis	0.216793893	0.215267176	0.196946565	0.19389313	0.177099237	0.2	0.218320611	0.198473282	0.190839695	0.207633588	0.203053435	0.207633588	0.207633588	0.215267176	0.213740458	0.190839695	0.18778626	0.190839695	0.201526718	0.184732824	0.192366412	0.222900763	0.196946565	0.192366412	0.2	0.192366412	0.204580153	0.20610687	0.203053435	0.192366412	0.218320611	0.2	0.20610687	0.19389313	0.198473282	0.203053435	0.219847328	0.203053435	0.20610687	0.20610687	0.192366412	0.198473282	0.196946565	0.189312977	0.201526718	0.216793893	0.210687023	0.204615385	0.201526718
MK572204.1_Gambusia_affinis	0.23006135	0.220858896	0.220858896	0.187116564	0.187116564	0.220858896	0.237730061	0.243865031	0.205521472	0.208588957	0.208588957	0.233128834	0.234662577	0.208588957	0.217791411	0.23006135	0.222392638	0.217791411	0.213190184	0.216257669	0.225460123	0.214723926	0.205521472	0.219325153	0.200920245	0.220858896	0.214723926	0.207055215	0.205521472	0.210122699	0.205521472	0.219325153	0.219325153	0.22392638	0.237730061	0.216257669	0.213190184	0.226993865	0.225460123	0.208588957	0.211656442	0.231595092	0.208588957	0.236196319	0.20398773	0.217791411	0.207055215	0.210200927	0.214723926
MK572033.1_Aplocheilus_panchax	0.23006135	0.236196319	0.220858896	0.213190184	0.213190184	0.193251534	0.217791411	0.222392638	0.023006135	0.205521472	0.20398773	0.225460123	0.22392638	0.20398773	0.202453988	0.222392638	0.197852761	0.199386503	0.228527607	0.207055215	0.200920245	0.233128834	0.217791411	0.200920245	0.208588957	0.213190184	0.193251534	0.23006135	0.20398773	0.214723926	0.208588957	0.205521472	0.208588957	0.202453988	0.208588957	0.205521472	0.20398773	0.216257669	0.20398773	0.213190184	0.20398773	0.211656442	0.191717791	0.194785276	0.207055215	0.194785276	0.197852761	0.213292118	0.219325153
MK572036.1_Aplocheilus_panchax	0.225460123	0.234662577	0.216257669	0.216257669	0.208588957	0.200920245	0.220858896	0.22392638	0.010736196	0.207055215	0.205521472	0.22392638	0.222392638	0.208588957	0.199386503	0.22392638	0.194785276	0.199386503	0.228527607	0.202453988	0.210122699	0.231595092	0.219325153	0.200920245	0.208588957	0.213190184	0.190184049	0.226993865	0.199386503	0.211656442	0.207055215	0.210122699	0.207055215	0.202453988	0.208588957	0.211656442	0.205521472	0.213190184	0.207055215	0.213190184	0.197852761	0.216257669	0.18404908	0.196319018	0.208588957	0.188650307	0.202453988	0.210200927	0.222392638
MK572034.1_Aplocheilus_panchax	0.226993865	0.237730061	0.219325153	0.217791411	0.213190184	0.205521472	0.222392638	0.228527607	0.02607362	0.213190184	0.211656442	0.22392638	0.222392638	0.214723926	0.208588957	0.220858896	0.200920245	0.205521472	0.236196319	0.205521472	0.211656442	0.231595092	0.22392638	0.207055215	0.211656442	0.214723926	0.196319018	0.225460123	0.208588957	0.217791411	0.208588957	0.213190184	0.210122699	0.210122699	0.216257669	0.213190184	0.207055215	0.220858896	0.210122699	0.217791411	0.210122699	0.220858896	0.194785276	0.211656442	0.214723926	0.197852761	0.200920245	0.214837713	0.226993865
MK572037.1_Aplocheilus_panchax	0.228527607	0.234662577	0.214723926	0.217791411	0.213190184	0.202453988	0.222392638	0.228527607	0.003067485	0.210122699	0.210122699	0.226993865	0.225460123	0.210122699	0.202453988	0.225460123	0.197852761	0.207055215	0.233128834	0.207055215	0.213190184	0.233128834	0.222392638	0.208588957	0.210122699	0.213190184	0.191717791	0.22392638	0.20398773	0.214723926	0.207055215	0.214723926	0.207055215	0.197852761	0.207055215	0.213190184	0.20398773	0.210122699	0.205521472	0.210122699	0.202453988	0.214723926	0.191717791	0.202453988	0.210122699	0.190184049	0.199386503	0.211746522	0.22392638
MK572038.1_Aplocheilus_panchax	0.231595092	0.236196319	0.220858896	0.214723926	0.213190184	0.194785276	0.217791411	0.22392638	0.021472393	0.20398773	0.202453988	0.226993865	0.225460123	0.205521472	0.202453988	0.222392638	0.197852761	0.199386503	0.23006135	0.208588957	0.202453988	0.233128834	0.217791411	0.200920245	0.207055215	0.211656442	0.191717791	0.23006135	0.205521472	0.213190184	0.207055215	0.207055215	0.210122699	0.202453988	0.208588957	0.207055215	0.20398773	0.216257669	0.20398773	0.211656442	0.20398773	0.211656442	0.190184049	0.196319018	0.207055215	0.193251534	0.196319018	0.213292118	0.220858896
MK572032.1_Aplocheilus_panchax	0.232061069	0.236641221	0.221374046	0.213740458	0.212213741	0.19389313	0.216793893	0.222900763	0.021374046	0.204580153	0.203053435	0.227480916	0.225954199	0.20610687	0.201526718	0.221374046	0.196946565	0.198473282	0.230534351	0.207633588	0.201526718	0.233587786	0.218320611	0.2	0.20610687	0.212213741	0.192366412	0.229007634	0.20610687	0.212213741	0.207633588	0.207633588	0.209160305	0.201526718	0.207633588	0.207633588	0.203053435	0.215267176	0.203053435	0.212213741	0.203053435	0.212213741	0.189312977	0.195419847	0.20610687	0.192366412	0.195419847	0.212307692	0.219847328
MK572035.1_Aplocheilus_panchax	0.22392638	0.233128834	0.211656442	0.217791411	0.213190184	0.196319018	0.220858896	0.225460123	0.013803681	0.205521472	0.20398773	0.225460123	0.22392638	0.208588957	0.202453988	0.222392638	0.193251534	0.205521472	0.222392638	0.199386503	0.207055215	0.231595092	0.219325153	0.207055215	0.207055215	0.210122699	0.191717791	0.22392638	0.199386503	0.213190184	0.207055215	0.213190184	0.20398773	0.196319018	0.199386503	0.211656442	0.202453988	0.20398773	0.202453988	0.210122699	0.199386503	0.211656442	0.188650307	0.200920245	0.208588957	0.18404908	0.200920245	0.205564142	0.220858896
KY327373.1_Trichopsis_vittata_voucher_NRM:69396	0.229007634	0.222900763	0.190839695	0.213740458	0.213740458	0.195419847	0.20610687	0.215267176	0.19389313	0.186259542	0.183206107	0.209160305	0.210687023	0.203053435	0.18778626	0.213740458	0.222900763	0.196946565	0.207633588	0.212213741	0.204580153	0.232061069	0.196946565	0.198473282	0.215267176	0.212213741	0.003053435	0.242748092	0.201526718	0.18778626	0.209160305	0.213740458	0.2	0.201526718	0.210687023	0.2	0.2	0.210687023	0.2	0.192366412	0.232061069	0.221374046	0.210687023	0.195419847	0.212213741	0.178625954	0.213740458	0.207692308	0.219847328
KT250365.1_Trichopsis_vittata_voucher_T9841	0.230534351	0.222900763	0.192366412	0.216793893	0.215267176	0.196946565	0.207633588	0.216793893	0.192366412	0.186259542	0.183206107	0.209160305	0.210687023	0.2	0.18778626	0.213740458	0.221374046	0.2	0.210687023	0.215267176	0.207633588	0.230534351	0.196946565	0.201526718	0.216793893	0.213740458	0	0.242748092	0.201526718	0.18778626	0.20610687	0.212213741	0.198473282	0.201526718	0.210687023	0.201526718	0.196946565	0.210687023	0.201526718	0.190839695	0.229007634	0.222900763	0.207633588	0.195419847	0.215267176	0.178625954	0.212213741	0.209230769	0.218320611
KT250367.1_Trichopsis_vittata_voucher_T9842	0.229007634	0.222900763	0.190839695	0.213740458	0.213740458	0.195419847	0.20610687	0.215267176	0.19389313	0.186259542	0.183206107	0.209160305	0.210687023	0.203053435	0.18778626	0.213740458	0.222900763	0.196946565	0.207633588	0.212213741	0.204580153	0.232061069	0.196946565	0.198473282	0.215267176	0.212213741	0.003053435	0.242748092	0.201526718	0.18778626	0.209160305	0.213740458	0.2	0.201526718	0.210687023	0.2	0.2	0.210687023	0.2	0.192366412	0.232061069	0.221374046	0.210687023	0.195419847	0.212213741	0.178625954	0.213740458	0.207692308	0.219847328
KY349109.1_Trichopsis_vittata_voucher_NRM:69220	0.227828746	0.221712538	0.189602447	0.212538226	0.214067278	0.194189602	0.204892966	0.214067278	0.192660551	0.185015291	0.181957187	0.209480122	0.211009174	0.201834862	0.186544343	0.212538226	0.221712538	0.195718654	0.206422018	0.211009174	0.203363914	0.23088685	0.195718654	0.197247706	0.214067278	0.211009174	0.003058104	0.241590214	0.20030581	0.186544343	0.209480122	0.212538226	0.198776758	0.20030581	0.209480122	0.198776758	0.198776758	0.209480122	0.198776758	0.191131499	0.23088685	0.220183486	0.209480122	0.194189602	0.211009174	0.177370031	0.212538226	0.206471495	0.218654434
KY327374.1_Trichopsis_vittata_voucher_NRM:69461	0.230534351	0.222900763	0.192366412	0.216793893	0.215267176	0.196946565	0.207633588	0.216793893	0.192366412	0.186259542	0.183206107	0.209160305	0.210687023	0.2	0.18778626	0.213740458	0.221374046	0.2	0.210687023	0.215267176	0.207633588	0.230534351	0.196946565	0.201526718	0.216793893	0.213740458	0	0.242748092	0.201526718	0.18778626	0.20610687	0.212213741	0.198473282	0.201526718	0.210687023	0.201526718	0.196946565	0.210687023	0.201526718	0.190839695	0.229007634	0.222900763	0.207633588	0.195419847	0.215267176	0.178625954	0.212213741	0.209230769	0.218320611
MK572497.1_Eugnathogobius_oligactis	0.222392638	0.211656442	0.219325153	0.210122699	0.191717791	0.196319018	0.234662577	0.22392638	0.202453988	0.210122699	0.210122699	0.200920245	0.202453988	0.226993865	0.214723926	0.222392638	0.207055215	0.217791411	0.22392638	0.210122699	0.211656442	0.231595092	0.199386503	0.219325153	0.214723926	0.234662577	0.193251534	0.213190184	0.216257669	0.210122699	0.208588957	0.222392638	0.213190184	0.211656442	0.214723926	0.216257669	0.208588957	0.207055215	0.211656442	0.210122699	0.225460123	0.222392638	0.197852761	0.225460123	0.222392638	0.211656442	0.216257669	0.213292118	0.226993865
MK572498.1_Eugnathogobius_oligactis	0.222900763	0.212213741	0.219847328	0.209160305	0.190839695	0.195419847	0.233587786	0.222900763	0.201526718	0.210687023	0.210687023	0.201526718	0.203053435	0.227480916	0.213740458	0.221374046	0.20610687	0.216793893	0.224427481	0.209160305	0.210687023	0.232061069	0.2	0.218320611	0.213740458	0.235114504	0.19389313	0.212213741	0.216793893	0.209160305	0.209160305	0.222900763	0.212213741	0.210687023	0.213740458	0.216793893	0.207633588	0.20610687	0.210687023	0.210687023	0.224427481	0.222900763	0.196946565	0.224427481	0.221374046	0.210687023	0.215267176	0.212307692	0.225954199
MK572261.1_Heteropneustes_fossilis	0.218320611	0.224427481	0.161832061	0.189312977	0.203053435	0.207633588	0.20610687	0.229007634	0.210687023	0.201526718	0.2	0.232061069	0.233587786	0.232061069	0.196946565	0.224427481	0.177099237	0.174045802	0.183206107	0.166412214	0.218320611	0.225954199	0.207633588	0.175572519	0.18778626	0.172519084	0.207633588	0.210687023	0.177099237	0.209160305	0.210687023	0.198473282	0.20610687	0.183206107	0.19389313	0.184732824	0.219847328	0.180152672	0.198473282	0.184732824	0.20610687	0.20610687	0.198473282	0.213740458	0.167938931	0.174045802	0.170992366	0.006153846	0.195419847
MK572259.1_Heteropneustes_fossilis	0.218320611	0.224427481	0.161832061	0.189312977	0.203053435	0.207633588	0.20610687	0.229007634	0.212213741	0.203053435	0.201526718	0.232061069	0.233587786	0.232061069	0.195419847	0.224427481	0.175572519	0.174045802	0.183206107	0.166412214	0.218320611	0.224427481	0.207633588	0.175572519	0.189312977	0.174045802	0.209160305	0.210687023	0.177099237	0.210687023	0.212213741	0.198473282	0.20610687	0.183206107	0.19389313	0.184732824	0.218320611	0.180152672	0.198473282	0.186259542	0.204580153	0.20610687	0.2	0.213740458	0.166412214	0.175572519	0.172519084	0.004615385	0.195419847
MK572260.1_Heteropneustes_fossilis	0.218320611	0.224427481	0.161832061	0.189312977	0.203053435	0.207633588	0.20610687	0.229007634	0.210687023	0.201526718	0.2	0.232061069	0.233587786	0.232061069	0.196946565	0.224427481	0.177099237	0.174045802	0.183206107	0.166412214	0.218320611	0.225954199	0.207633588	0.175572519	0.18778626	0.172519084	0.207633588	0.210687023	0.177099237	0.209160305	0.210687023	0.198473282	0.20610687	0.183206107	0.19389313	0.184732824	0.219847328	0.180152672	0.198473282	0.184732824	0.20610687	0.20610687	0.198473282	0.213740458	0.167938931	0.174045802	0.170992366	0.006153846	0.195419847
MK572262.1_Heteropneustes_fossilis	0.217457887	0.223583461	0.160796325	0.189892803	0.203675345	0.208269525	0.206738132	0.229709035	0.211332312	0.200612557	0.199081164	0.231240429	0.232771822	0.231240429	0.19754977	0.225114855	0.177641654	0.174578867	0.182235835	0.166921899	0.21898928	0.225114855	0.206738132	0.17611026	0.188361409	0.17151608	0.206738132	0.211332312	0.17611026	0.209800919	0.209800919	0.19754977	0.206738132	0.183767228	0.194486983	0.183767228	0.220520674	0.180704441	0.199081164	0.183767228	0.206738132	0.205206738	0.199081164	0.2143951	0.168453293	0.174578867	0.17151608	0.00617284	0.196018377
MK572128.1_Clarias_magur	0.230534351	0.235114504	0.184732824	0.2	0.203053435	0.2	0.204580153	0.20610687	0.212213741	0.203053435	0.198473282	0.219847328	0.218320611	0.221374046	0.198473282	0.218320611	0.167938931	0.190839695	0.172519084	0.174045802	0.213740458	0.216793893	0.216793893	0.192366412	0.170992366	0.183206107	0.204580153	0.216793893	0.186259542	0.221374046	0.232061069	0.215267176	0.204580153	0.192366412	0.19389313	0.198473282	0.20610687	0.192366412	0.213740458	0.203053435	0.216793893	0.225954199	0.19389313	0.213740458	0.174045802	0.19389313	0.169465649	0.155384615	0.210687023
MK572127.1_Clarias_magur	0.230534351	0.235114504	0.186259542	0.2	0.203053435	0.2	0.204580153	0.20610687	0.212213741	0.203053435	0.198473282	0.219847328	0.218320611	0.221374046	0.198473282	0.218320611	0.167938931	0.190839695	0.172519084	0.174045802	0.213740458	0.216793893	0.216793893	0.192366412	0.170992366	0.181679389	0.204580153	0.216793893	0.186259542	0.221374046	0.232061069	0.215267176	0.20610687	0.192366412	0.19389313	0.198473282	0.204580153	0.192366412	0.213740458	0.201526718	0.216793893	0.225954199	0.19389313	0.213740458	0.174045802	0.192366412	0.169465649	0.155384615	0.210687023
MK572129.1_Clarias_magur	0.230534351	0.235114504	0.186259542	0.2	0.203053435	0.2	0.204580153	0.20610687	0.212213741	0.203053435	0.198473282	0.219847328	0.218320611	0.221374046	0.198473282	0.218320611	0.167938931	0.190839695	0.172519084	0.174045802	0.213740458	0.216793893	0.216793893	0.192366412	0.170992366	0.181679389	0.204580153	0.216793893	0.186259542	0.221374046	0.232061069	0.215267176	0.20610687	0.192366412	0.19389313	0.198473282	0.204580153	0.192366412	0.213740458	0.201526718	0.216793893	0.225954199	0.19389313	0.213740458	0.174045802	0.192366412	0.169465649	0.155384615	0.210687023
MK572421.1_Pachypterus_atherinoides	0.235114504	0.232061069	0.148091603	0.18778626	0.20610687	0.2	0.209160305	0.232061069	0.209160305	0.218320611	0.216793893	0.224427481	0.224427481	0.239694657	0.196946565	0.221374046	0.172519084	0.138931298	0.158778626	0.163358779	0.19389313	0.242748092	0.210687023	0.140458015	0.164885496	0.151145038	0.216793893	0.225954199	0.2	0.198473282	0.248854962	0.195419847	0.216793893	0.190839695	0.207633588	0.186259542	0.210687023	0.186259542	0.209160305	0.216793893	0.20610687	0.225954199	0.184732824	0.207633588	0.003053435	0.204580153	0.154198473	0.173846154	0.212213741
MK572419.1_Pachypterus_atherinoides	0.232061069	0.233587786	0.148091603	0.184732824	0.20610687	0.196946565	0.209160305	0.230534351	0.207633588	0.216793893	0.215267176	0.221374046	0.221374046	0.236641221	0.195419847	0.218320611	0.172519084	0.138931298	0.155725191	0.160305344	0.190839695	0.241221374	0.210687023	0.140458015	0.164885496	0.148091603	0.215267176	0.222900763	0.198473282	0.196946565	0.245801527	0.19389313	0.216793893	0.190839695	0.207633588	0.186259542	0.210687023	0.186259542	0.209160305	0.216793893	0.204580153	0.224427481	0.181679389	0.207633588	0	0.204580153	0.157251908	0.170769231	0.212213741
MK572418.1_Pachypterus_atherinoides	0.232061069	0.233587786	0.148091603	0.184732824	0.20610687	0.196946565	0.209160305	0.230534351	0.207633588	0.216793893	0.215267176	0.221374046	0.221374046	0.236641221	0.195419847	0.218320611	0.172519084	0.138931298	0.155725191	0.160305344	0.190839695	0.241221374	0.210687023	0.140458015	0.164885496	0.148091603	0.215267176	0.222900763	0.198473282	0.196946565	0.245801527	0.19389313	0.216793893	0.190839695	0.207633588	0.186259542	0.210687023	0.186259542	0.209160305	0.216793893	0.204580153	0.224427481	0.181679389	0.207633588	0	0.204580153	0.157251908	0.170769231	0.212213741
MK572420.1_Pachypterus_atherinoides	0.232061069	0.235114504	0.146564886	0.184732824	0.207633588	0.196946565	0.210687023	0.230534351	0.207633588	0.216793893	0.215267176	0.222900763	0.222900763	0.233587786	0.195419847	0.218320611	0.172519084	0.138931298	0.154198473	0.154198473	0.190839695	0.239694657	0.213740458	0.140458015	0.161832061	0.146564886	0.212213741	0.221374046	0.195419847	0.190839695	0.244274809	0.192366412	0.215267176	0.190839695	0.207633588	0.186259542	0.210687023	0.186259542	0.209160305	0.216793893	0.198473282	0.227480916	0.186259542	0.207633588	0.00610687	0.207633588	0.157251908	0.170769231	0.212213741
MK572417.1_Pachypterus_atherinoides	0.232061069	0.233587786	0.148091603	0.184732824	0.20610687	0.196946565	0.209160305	0.230534351	0.207633588	0.216793893	0.215267176	0.221374046	0.221374046	0.236641221	0.195419847	0.218320611	0.172519084	0.138931298	0.155725191	0.160305344	0.190839695	0.241221374	0.210687023	0.140458015	0.164885496	0.148091603	0.215267176	0.222900763	0.198473282	0.196946565	0.245801527	0.19389313	0.216793893	0.190839695	0.207633588	0.186259542	0.210687023	0.186259542	0.209160305	0.216793893	0.204580153	0.224427481	0.181679389	0.207633588	0	0.204580153	0.157251908	0.170769231	0.212213741
MK572422.1_Pachypterus_atherinoides	0.23088685	0.232415902	0.146788991	0.185015291	0.206422018	0.197247706	0.209480122	0.23088685	0.20795107	0.21559633	0.214067278	0.220183486	0.220183486	0.235474006	0.195718654	0.218654434	0.172782875	0.139143731	0.154434251	0.160550459	0.191131499	0.240061162	0.209480122	0.140672783	0.165137615	0.146788991	0.214067278	0.22324159	0.197247706	0.197247706	0.244648318	0.192660551	0.217125382	0.191131499	0.20795107	0.185015291	0.211009174	0.186544343	0.209480122	0.21559633	0.204892966	0.22324159	0.181957187	0.20795107	0	0.204892966	0.157492355	0.171032358	0.212538226
MK572257.1_Hemibagrus_menoda	0.212213741	0.248854962	0.160305344	0.19389313	0.212213741	0.195419847	0.201526718	0.232061069	0.204580153	0.204580153	0.2	0.207633588	0.207633588	0.232061069	0.189312977	0.219847328	0.177099237	0.11908397	0.146564886	0.158778626	0.203053435	0.233587786	0.219847328	0.120610687	0.155725191	0.13129771	0.2	0.212213741	0.186259542	0.198473282	0.233587786	0.192366412	0.213740458	0.183206107	0.180152672	0.2	0.210687023	0.198473282	0.203053435	0.196946565	0.207633588	0.203053435	0.190839695	0.204580153	0.111450382	0.183206107	0.158778626	0.158461539	0.198473282
MK572258.1_Hemibagrus_menoda	0.212213741	0.248854962	0.160305344	0.19389313	0.212213741	0.195419847	0.201526718	0.232061069	0.204580153	0.204580153	0.2	0.207633588	0.207633588	0.232061069	0.189312977	0.219847328	0.177099237	0.11908397	0.146564886	0.158778626	0.203053435	0.233587786	0.219847328	0.120610687	0.155725191	0.13129771	0.2	0.212213741	0.186259542	0.198473282	0.233587786	0.192366412	0.213740458	0.183206107	0.180152672	0.2	0.210687023	0.198473282	0.203053435	0.196946565	0.207633588	0.203053435	0.190839695	0.204580153	0.111450382	0.183206107	0.158778626	0.158461539	0.198473282
MK572353.1_Mystus_tengara	0.222900763	0.239694657	0.195419847	0.203053435	0.210687023	0.210687023	0.210687023	0.216793893	0.232061069	0.204580153	0.2	0.207633588	0.209160305	0.232061069	0.207633588	0.222900763	0.175572519	0.155725191	0	0.093129771	0.18778626	0.224427481	0.20610687	0.157251908	0.186259542	0.172519084	0.210687023	0.216793893	0.196946565	0.215267176	0.238167939	0.19389313	0.209160305	0.19389313	0.183206107	0.189312977	0.229007634	0.196946565	0.192366412	0.203053435	0.198473282	0.221374046	0.192366412	0.180152672	0.155725191	0.212213741	0.177099237	0.184615385	0.2
MK572351.1_Mystus_tengara	0.224427481	0.241221374	0.196946565	0.204580153	0.212213741	0.212213741	0.212213741	0.218320611	0.233587786	0.20610687	0.201526718	0.209160305	0.210687023	0.233587786	0.209160305	0.224427481	0.177099237	0.157251908	0.001526718	0.094656489	0.189312977	0.222900763	0.207633588	0.158778626	0.18778626	0.170992366	0.212213741	0.215267176	0.198473282	0.216793893	0.239694657	0.195419847	0.209160305	0.195419847	0.184732824	0.190839695	0.229007634	0.198473282	0.19389313	0.204580153	0.2	0.222900763	0.19389313	0.181679389	0.157251908	0.213740458	0.178625954	0.186153846	0.198473282
MK572352.1_Mystus_tengara	0.222900763	0.239694657	0.195419847	0.203053435	0.210687023	0.210687023	0.210687023	0.216793893	0.232061069	0.204580153	0.2	0.207633588	0.209160305	0.232061069	0.207633588	0.222900763	0.175572519	0.155725191	0	0.093129771	0.18778626	0.224427481	0.20610687	0.157251908	0.186259542	0.172519084	0.210687023	0.216793893	0.196946565	0.215267176	0.238167939	0.19389313	0.209160305	0.19389313	0.183206107	0.189312977	0.229007634	0.196946565	0.192366412	0.203053435	0.198473282	0.221374046	0.192366412	0.180152672	0.155725191	0.212213741	0.177099237	0.184615385	0.2
MK572354.1_Mystus_tengara	0.222900763	0.239694657	0.195419847	0.203053435	0.210687023	0.210687023	0.210687023	0.216793893	0.232061069	0.204580153	0.2	0.207633588	0.209160305	0.232061069	0.207633588	0.222900763	0.175572519	0.155725191	0	0.093129771	0.18778626	0.224427481	0.20610687	0.157251908	0.186259542	0.172519084	0.210687023	0.216793893	0.196946565	0.215267176	0.238167939	0.19389313	0.209160305	0.19389313	0.183206107	0.189312977	0.229007634	0.196946565	0.192366412	0.203053435	0.198473282	0.221374046	0.192366412	0.180152672	0.155725191	0.212213741	0.177099237	0.184615385	0.2
MK572340.1_Mystus_carcio	0.207633588	0.221374046	0.190839695	0.184732824	0.196946565	0.186259542	0.203053435	0.20610687	0.20610687	0.201526718	0.196946565	0.213740458	0.215267176	0.215267176	0.2	0.209160305	0.158778626	0.132824428	0.094656489	0.001526718	0.186259542	0.218320611	0.207633588	0.134351145	0.180152672	0.174045802	0.216793893	0.212213741	0.184732824	0.201526718	0.219847328	0.186259542	0.207633588	0.201526718	0.190839695	0.19389313	0.209160305	0.195419847	0.192366412	0.201526718	0.18778626	0.221374046	0.177099237	0.183206107	0.161832061	0.209160305	0.170992366	0.167692308	0.2
MK572337.1_Mystus_carcio	0.20610687	0.222900763	0.189312977	0.186259542	0.196946565	0.184732824	0.203053435	0.20610687	0.204580153	0.2	0.195419847	0.213740458	0.215267176	0.215267176	0.198473282	0.207633588	0.155725191	0.132824428	0.094656489	0.001526718	0.186259542	0.218320611	0.207633588	0.134351145	0.181679389	0.170992366	0.215267176	0.210687023	0.186259542	0.2	0.219847328	0.18778626	0.207633588	0.203053435	0.190839695	0.195419847	0.209160305	0.195419847	0.192366412	0.2	0.18778626	0.221374046	0.177099237	0.183206107	0.160305344	0.210687023	0.167938931	0.170769231	0.2
MK572338.1_Mystus_carcio	0.204018547	0.217928903	0.182380216	0.177743431	0.191653787	0.180834621	0.199381762	0.202472952	0.202472952	0.194744977	0.190108192	0.207109737	0.208655332	0.210200927	0.191653787	0.204018547	0.154559505	0.125193199	0.083462133	0.00309119	0.177743431	0.216383308	0.199381762	0.126738794	0.171561051	0.165378671	0.213292118	0.208655332	0.177743431	0.193199382	0.214837713	0.179289026	0.200927357	0.193199382	0.179289026	0.187017002	0.210200927	0.187017002	0.190108192	0.197836167	0.177743431	0.213292118	0.173106646	0.176197836	0.154559505	0.199381762	0.166924266	0.16199377	0.191653787
MK572336.1_Mystus_carcio	0.20610687	0.222900763	0.192366412	0.18778626	0.198473282	0.18778626	0.203053435	0.207633588	0.207633588	0.2	0.198473282	0.215267176	0.216793893	0.215267176	0.201526718	0.210687023	0.160305344	0.13129771	0.096183206	0.004580153	0.18778626	0.219847328	0.20610687	0.132824428	0.178625954	0.175572519	0.218320611	0.210687023	0.186259542	0.203053435	0.221374046	0.18778626	0.209160305	0.2	0.192366412	0.195419847	0.207633588	0.19389313	0.19389313	0.201526718	0.189312977	0.222900763	0.178625954	0.184732824	0.160305344	0.212213741	0.169465649	0.170769231	0.201526718
MK572335.1_Mystus_bleekeri	0.212213741	0.239694657	0.169465649	0.174045802	0.196946565	0.189312977	0.198473282	0.216793893	0.218320611	0.215267176	0.210687023	0.213740458	0.215267176	0.221374046	0.212213741	0.203053435	0.169465649	0.116030534	0.134351145	0.117557252	0.198473282	0.235114504	0.212213741	0.117557252	0.189312977	0.152671756	0.212213741	0.209160305	0.190839695	0.189312977	0.244274809	0.192366412	0.213740458	0.184732824	0.189312977	0.195419847	0.212213741	0.18778626	0.196946565	0.198473282	0.190839695	0.207633588	0.19389313	0.2	0.13129771	0.196946565	0.196946565	0.166153846	0.18778626
MK572334.1_Mystus_bleekeri	0.216793893	0.244274809	0.170992366	0.178625954	0.201526718	0.190839695	0.2	0.218320611	0.219847328	0.216793893	0.212213741	0.215267176	0.216793893	0.222900763	0.213740458	0.204580153	0.174045802	0.120610687	0.138931298	0.122137405	0.196946565	0.239694657	0.213740458	0.122137405	0.190839695	0.154198473	0.216793893	0.213740458	0.192366412	0.190839695	0.247328244	0.195419847	0.218320611	0.186259542	0.19389313	0.196946565	0.213740458	0.192366412	0.201526718	0.203053435	0.19389313	0.212213741	0.195419847	0.204580153	0.132824428	0.198473282	0.201526718	0.170769231	0.192366412
MK572345.1_Mystus_gulio	0.215267176	0.232061069	0.186259542	0.183206107	0.209160305	0.204580153	0.201526718	0.224427481	0.224427481	0.209160305	0.212213741	0.221374046	0.222900763	0.219847328	0.201526718	0.189312977	0.2	0.129770992	0.163358779	0.145038168	0.192366412	0.241221374	0.204580153	0.13129771	0.184732824	0.166412214	0.203053435	0.215267176	0.20610687	0.204580153	0.225954199	0.201526718	0.225954199	0.210687023	0.198473282	0.189312977	0.204580153	0.201526718	0.198473282	0.189312977	0.201526718	0.201526718	0.201526718	0.18778626	0.160305344	0.190839695	0.207633588	0.176923077	0.198473282
MK572346.1_Mystus_gulio	0.217125382	0.233944954	0.188073395	0.183486239	0.209480122	0.206422018	0.201834862	0.226299694	0.226299694	0.209480122	0.212538226	0.220183486	0.221712538	0.220183486	0.204892966	0.192660551	0.201834862	0.133027523	0.163608563	0.145259939	0.194189602	0.243119266	0.206422018	0.134556575	0.188073395	0.168195719	0.201834862	0.217125382	0.206422018	0.206422018	0.221712538	0.201834862	0.227828746	0.211009174	0.198776758	0.191131499	0.206422018	0.201834862	0.201834862	0.189602447	0.203363914	0.20030581	0.203363914	0.191131499	0.162079511	0.192660551	0.206422018	0.176923077	0.198776758
MK572350.1_Mystus_gulio	0.218654434	0.235474006	0.189602447	0.185015291	0.211009174	0.20795107	0.201834862	0.226299694	0.227828746	0.211009174	0.214067278	0.220183486	0.221712538	0.221712538	0.206422018	0.192660551	0.201834862	0.134556575	0.163608563	0.146788991	0.195718654	0.243119266	0.20795107	0.136085627	0.188073395	0.168195719	0.203363914	0.218654434	0.20795107	0.20795107	0.22324159	0.203363914	0.227828746	0.212538226	0.198776758	0.191131499	0.20795107	0.203363914	0.201834862	0.189602447	0.203363914	0.20030581	0.204892966	0.192660551	0.163608563	0.194189602	0.20795107	0.178736518	0.198776758
MK572349.1_Mystus_gulio	0.215267176	0.232061069	0.186259542	0.181679389	0.210687023	0.204580153	0.2	0.224427481	0.224427481	0.209160305	0.212213741	0.221374046	0.222900763	0.219847328	0.203053435	0.190839695	0.2	0.13129771	0.161832061	0.14351145	0.192366412	0.241221374	0.204580153	0.132824428	0.186259542	0.166412214	0.203053435	0.215267176	0.204580153	0.204580153	0.222900763	0.201526718	0.225954199	0.209160305	0.196946565	0.189312977	0.204580153	0.2	0.2	0.18778626	0.201526718	0.198473282	0.201526718	0.189312977	0.160305344	0.190839695	0.204580153	0.175384615	0.196946565
MK572348.1_Mystus_gulio	0.216793893	0.232061069	0.18778626	0.183206107	0.209160305	0.204580153	0.201526718	0.224427481	0.224427481	0.209160305	0.212213741	0.221374046	0.222900763	0.219847328	0.203053435	0.190839695	0.198473282	0.13129771	0.161832061	0.14351145	0.192366412	0.241221374	0.204580153	0.132824428	0.184732824	0.167938931	0.203053435	0.215267176	0.20610687	0.204580153	0.224427481	0.201526718	0.225954199	0.210687023	0.198473282	0.190839695	0.204580153	0.201526718	0.198473282	0.189312977	0.201526718	0.2	0.201526718	0.189312977	0.161832061	0.190839695	0.20610687	0.176923077	0.198473282
MK572347.1_Mystus_gulio	0.216257669	0.231595092	0.185582822	0.185582822	0.210122699	0.205521472	0.202453988	0.225460123	0.22392638	0.208588957	0.211656442	0.220858896	0.222392638	0.220858896	0.20398773	0.193251534	0.200920245	0.133435583	0.161042945	0.144171779	0.193251534	0.242331288	0.20398773	0.134969325	0.187116564	0.165644172	0.20398773	0.217791411	0.205521472	0.205521472	0.225460123	0.202453988	0.225460123	0.210122699	0.197852761	0.190184049	0.207055215	0.20398773	0.200920245	0.187116564	0.200920245	0.200920245	0.202453988	0.190184049	0.161042945	0.191717791	0.207055215	0.177743431	0.200920245
MK572342.1_Mystus_cavasius	0.198473282	0.229007634	0.181679389	0.192366412	0.196946565	0.19389313	0.209160305	0.218320611	0.204580153	0.20610687	0.204580153	0.212213741	0.210687023	0.225954199	0.212213741	0.2	0.177099237	0	0.155725191	0.13129771	0.195419847	0.239694657	0.215267176	0.001526718	0.181679389	0.158778626	0.2	0.215267176	0.207633588	0.209160305	0.236641221	0.195419847	0.221374046	0.180152672	0.184732824	0.183206107	0.20610687	0.189312977	0.196946565	0.204580153	0.210687023	0.215267176	0.18778626	0.18778626	0.138931298	0.212213741	0.175572519	0.175384615	0.201526718
MK572344.1_Mystus_cavasius	0.198473282	0.229007634	0.181679389	0.192366412	0.196946565	0.19389313	0.209160305	0.218320611	0.204580153	0.20610687	0.204580153	0.212213741	0.210687023	0.225954199	0.212213741	0.2	0.177099237	0	0.155725191	0.13129771	0.195419847	0.239694657	0.215267176	0.001526718	0.181679389	0.158778626	0.2	0.215267176	0.207633588	0.209160305	0.236641221	0.195419847	0.221374046	0.180152672	0.184732824	0.183206107	0.20610687	0.189312977	0.196946565	0.204580153	0.210687023	0.215267176	0.18778626	0.18778626	0.138931298	0.212213741	0.175572519	0.175384615	0.201526718
MK572343.1_Mystus_cavasius	0.198473282	0.229007634	0.181679389	0.192366412	0.196946565	0.19389313	0.209160305	0.218320611	0.204580153	0.20610687	0.204580153	0.212213741	0.210687023	0.225954199	0.212213741	0.2	0.177099237	0	0.155725191	0.13129771	0.195419847	0.239694657	0.215267176	0.001526718	0.181679389	0.158778626	0.2	0.215267176	0.207633588	0.209160305	0.236641221	0.195419847	0.221374046	0.180152672	0.184732824	0.183206107	0.20610687	0.189312977	0.196946565	0.204580153	0.210687023	0.215267176	0.18778626	0.18778626	0.138931298	0.212213741	0.175572519	0.175384615	0.201526718
MK572600.1_Sperata_aorella	0.216793893	0.233587786	0.161832061	0.20610687	0.212213741	0.196946565	0.209160305	0.239694657	0.212213741	0.229007634	0.224427481	0.218320611	0.219847328	0.232061069	0.218320611	0.210687023	0.192366412	0.158778626	0.172519084	0.172519084	0.204580153	0.235114504	0.216793893	0.157251908	0.18778626	0	0.213740458	0.207633588	0.210687023	0.216793893	0.222900763	0.19389313	0.213740458	0.204580153	0.201526718	0.177099237	0.216793893	0.198473282	0.198473282	0.198473282	0.204580153	0.215267176	0.212213741	0.20610687	0.148091603	0.196946565	0.190839695	0.175384615	0.201526718
MK572602.1_Sperata_aorella	0.216793893	0.233587786	0.161832061	0.20610687	0.212213741	0.196946565	0.209160305	0.239694657	0.212213741	0.229007634	0.224427481	0.218320611	0.219847328	0.232061069	0.218320611	0.210687023	0.192366412	0.158778626	0.172519084	0.172519084	0.204580153	0.235114504	0.216793893	0.157251908	0.18778626	0	0.213740458	0.207633588	0.210687023	0.216793893	0.222900763	0.19389313	0.213740458	0.204580153	0.201526718	0.177099237	0.216793893	0.198473282	0.198473282	0.198473282	0.204580153	0.215267176	0.212213741	0.20610687	0.148091603	0.196946565	0.190839695	0.175384615	0.201526718
MK572601.1_Sperata_aorella	0.216793893	0.233587786	0.161832061	0.20610687	0.212213741	0.196946565	0.209160305	0.239694657	0.212213741	0.229007634	0.224427481	0.218320611	0.219847328	0.232061069	0.218320611	0.210687023	0.192366412	0.158778626	0.172519084	0.172519084	0.204580153	0.235114504	0.216793893	0.157251908	0.18778626	0	0.213740458	0.207633588	0.210687023	0.216793893	0.222900763	0.19389313	0.213740458	0.204580153	0.201526718	0.177099237	0.216793893	0.198473282	0.198473282	0.198473282	0.204580153	0.215267176	0.212213741	0.20610687	0.148091603	0.196946565	0.190839695	0.175384615	0.201526718
MK572603.1_Sperata_seenghala	0.218320611	0.222900763	0.151145038	0.195419847	0.216793893	0.203053435	0.213740458	0.230534351	0.212213741	0.218320611	0.216793893	0.221374046	0.222900763	0.216793893	0.219847328	0.20610687	0.192366412	0.164885496	0.172519084	0.164885496	0.20610687	0.248854962	0.216793893	0.166412214	0.178625954	0.067175573	0.212213741	0.201526718	0.192366412	0.218320611	0.219847328	0.203053435	0.210687023	0.195419847	0.196946565	0.180152672	0.204580153	0.189312977	0.195419847	0.19389313	0.204580153	0.229007634	0.204580153	0.195419847	0.14351145	0.19389313	0.183206107	0.18	0.201526718
MK572599.1_Sperata_aor	0.209160305	0.235114504	0.157251908	0.204580153	0.20610687	0.180152672	0.20610687	0.216793893	0.201526718	0.212213741	0.207633588	0.221374046	0.221374046	0.227480916	0.209160305	0.212213741	0.178625954	0.135877863	0.175572519	0.151145038	0.190839695	0.238167939	0.219847328	0.13740458	0.183206107	0.090076336	0.203053435	0.221374046	0.196946565	0.210687023	0.219847328	0.198473282	0.201526718	0.190839695	0.2	0.167938931	0.209160305	0.19389313	0.198473282	0.210687023	0.209160305	0.216793893	0.186259542	0.19389313	0.132824428	0.189312977	0.181679389	0.178461539	0.2
MK572598.1_Sperata_aor	0.207633588	0.235114504	0.155725191	0.20610687	0.204580153	0.178625954	0.204580153	0.216793893	0.201526718	0.212213741	0.207633588	0.221374046	0.221374046	0.227480916	0.207633588	0.212213741	0.178625954	0.134351145	0.174045802	0.151145038	0.190839695	0.236641221	0.218320611	0.135877863	0.181679389	0.088549618	0.201526718	0.219847328	0.195419847	0.209160305	0.219847328	0.196946565	0.2	0.189312977	0.198473282	0.166412214	0.207633588	0.192366412	0.196946565	0.209160305	0.207633588	0.215267176	0.186259542	0.192366412	0.132824428	0.18778626	0.181679389	0.178461539	0.198473282
MK572597.1_Sperata_aor	0.207633588	0.235114504	0.155725191	0.20610687	0.204580153	0.178625954	0.204580153	0.216793893	0.201526718	0.212213741	0.207633588	0.221374046	0.221374046	0.227480916	0.207633588	0.212213741	0.178625954	0.134351145	0.174045802	0.151145038	0.190839695	0.236641221	0.218320611	0.135877863	0.181679389	0.088549618	0.201526718	0.219847328	0.195419847	0.209160305	0.219847328	0.196946565	0.2	0.189312977	0.198473282	0.166412214	0.207633588	0.192366412	0.196946565	0.209160305	0.207633588	0.215267176	0.186259542	0.192366412	0.132824428	0.18778626	0.181679389	0.178461539	0.198473282
MK572133.1_Clupisoma_garua	0.18778626	0.210687023	0.122137405	0.18778626	0.186259542	0.189312977	0.198473282	0.20610687	0.201526718	0.184732824	0.181679389	0.196946565	0.198473282	0.216793893	0.18778626	0.196946565	0.180152672	0.146564886	0.167938931	0.167938931	0.180152672	0.229007634	0.204580153	0.148091603	0.155725191	0.145038168	0.186259542	0.207633588	0.184732824	0.190839695	0.207633588	0.19389313	0.196946565	0.175572519	0.170992366	0.167938931	0.2	0.175572519	0.183206107	0.186259542	0.192366412	0.196946565	0.195419847	0.189312977	0.140458015	0.184732824	0.181679389	0.153846154	0.196946565
MK572130.1_Clupisoma_garua	0.188650307	0.210122699	0.119631902	0.190184049	0.185582822	0.191717791	0.199386503	0.207055215	0.200920245	0.182515337	0.179447853	0.197852761	0.199386503	0.216257669	0.190184049	0.196319018	0.180981595	0.147239264	0.165644172	0.168711656	0.180981595	0.228527607	0.20398773	0.148773006	0.156441718	0.145705522	0.185582822	0.210122699	0.18404908	0.190184049	0.205521472	0.193251534	0.196319018	0.174846626	0.173312883	0.165644172	0.199386503	0.17791411	0.182515337	0.185582822	0.191717791	0.197852761	0.194785276	0.190184049	0.142638037	0.185582822	0.182515337	0.154559505	0.196319018
MK572132.1_Clupisoma_garua	0.185867896	0.20890937	0.119815668	0.187403994	0.185867896	0.188940092	0.198156682	0.205837174	0.202764977	0.184331797	0.181259601	0.195084485	0.196620584	0.215053763	0.187403994	0.196620584	0.181259601	0.14592934	0.165898618	0.167434716	0.179723502	0.22734255	0.202764977	0.147465438	0.156682028	0.144393241	0.184331797	0.207373272	0.182795699	0.190476191	0.205837174	0.192012289	0.196620584	0.175115207	0.170506912	0.165898618	0.19969278	0.175115207	0.182795699	0.184331797	0.192012289	0.195084485	0.195084485	0.188940092	0.141321045	0.184331797	0.181259601	0.153250774	0.196620584
MK572135.1_Clupisoma_garua	0.188940092	0.207373272	0.119815668	0.187403994	0.184331797	0.188940092	0.198156682	0.205837174	0.201228879	0.182795699	0.179723502	0.196620584	0.198156682	0.215053763	0.187403994	0.193548387	0.182795699	0.144393241	0.164362519	0.168970814	0.181259601	0.225806452	0.201228879	0.14592934	0.155145929	0.144393241	0.184331797	0.20890937	0.184331797	0.190476191	0.202764977	0.190476191	0.193548387	0.172043011	0.170506912	0.162826421	0.196620584	0.175115207	0.179723502	0.182795699	0.192012289	0.195084485	0.192012289	0.190476191	0.141321045	0.182795699	0.179723502	0.151702786	0.196620584
MK572134.1_Clupisoma_garua	0.189312977	0.210687023	0.120610687	0.189312977	0.184732824	0.190839695	0.198473282	0.20610687	0.2	0.183206107	0.180152672	0.198473282	0.2	0.216793893	0.189312977	0.195419847	0.180152672	0.146564886	0.166412214	0.167938931	0.180152672	0.229007634	0.204580153	0.148091603	0.155725191	0.146564886	0.186259542	0.209160305	0.184732824	0.189312977	0.20610687	0.19389313	0.195419847	0.174045802	0.172519084	0.166412214	0.198473282	0.177099237	0.181679389	0.186259542	0.190839695	0.198473282	0.19389313	0.189312977	0.141984733	0.184732824	0.181679389	0.153846154	0.195419847
MK572131.1_Clupisoma_garua	0.189312977	0.210687023	0.120610687	0.189312977	0.184732824	0.190839695	0.198473282	0.20610687	0.2	0.183206107	0.180152672	0.198473282	0.2	0.216793893	0.189312977	0.195419847	0.180152672	0.146564886	0.166412214	0.167938931	0.180152672	0.229007634	0.204580153	0.148091603	0.155725191	0.146564886	0.186259542	0.209160305	0.184732824	0.189312977	0.20610687	0.19389313	0.195419847	0.174045802	0.172519084	0.166412214	0.198473282	0.177099237	0.181679389	0.186259542	0.190839695	0.198473282	0.19389313	0.189312977	0.141984733	0.184732824	0.181679389	0.153846154	0.195419847
MK572194.1_Eutropiichthys_vacha	0.207373272	0.195084485	0.13671275	0.196620584	0.190476191	0.198156682	0.187403994	0.21812596	0.21812596	0.195084485	0.195084485	0.21812596	0.219662058	0.211981567	0.196620584	0.222734255	0.179723502	0.159754224	0.178187404	0.158218126	0.204301075	0.222734255	0.188940092	0.161290323	0.155145929	0.168970814	0.201228879	0.201228879	0.190476191	0.187403994	0.207373272	0.179723502	0.207373272	0.195084485	0.198156682	0.179723502	0.201228879	0.187403994	0.188940092	0.190476191	0.211981567	0.188940092	0.193548387	0.205837174	0.159754224	0.201228879	0.178187404	0.153250774	0.19969278
MK572193.1_Eutropiichthys_vacha	0.209160305	0.196946565	0.138931298	0.196946565	0.190839695	0.198473282	0.18778626	0.218320611	0.216793893	0.195419847	0.195419847	0.219847328	0.221374046	0.213740458	0.196946565	0.222900763	0.178625954	0.160305344	0.180152672	0.158778626	0.204580153	0.224427481	0.190839695	0.161832061	0.154198473	0.169465649	0.203053435	0.201526718	0.192366412	0.18778626	0.209160305	0.181679389	0.207633588	0.195419847	0.198473282	0.181679389	0.201526718	0.18778626	0.189312977	0.192366412	0.212213741	0.190839695	0.19389313	0.20610687	0.158778626	0.201526718	0.178625954	0.153846154	0.2
MK572196.1_Eutropiichthys_vacha	0.208588957	0.196319018	0.13803681	0.197852761	0.191717791	0.199386503	0.188650307	0.219325153	0.217791411	0.194785276	0.194785276	0.219325153	0.220858896	0.213190184	0.197852761	0.22392638	0.179447853	0.161042945	0.179447853	0.159509203	0.205521472	0.22392638	0.190184049	0.162576687	0.154907976	0.168711656	0.202453988	0.202453988	0.191717791	0.188650307	0.208588957	0.180981595	0.208588957	0.196319018	0.199386503	0.180981595	0.202453988	0.188650307	0.190184049	0.191717791	0.213190184	0.190184049	0.194785276	0.207055215	0.159509203	0.202453988	0.179447853	0.154559505	0.200920245
MK572192.1_Eutropiichthys_murius	0.20890937	0.213517665	0.149001536	0.176651306	0.211981567	0.184331797	0.202764977	0.215053763	0.213517665	0.213517665	0.20890937	0.213517665	0.215053763	0.210445469	0.187403994	0.215053763	0.184331797	0.161290323	0.182795699	0.175115207	0.204301075	0.224270353	0.20890937	0.162826421	0.159754224	0.155145929	0.216589862	0.187403994	0.182795699	0.19969278	0.202764977	0.196620584	0.198156682	0.188940092	0.178187404	0.184331797	0.19969278	0.179723502	0.196620584	0.192012289	0.198156682	0.196620584	0.196620584	0.21812596	0.164362519	0.196620584	0.190476191	0.1625387	0.204301075
MK572596.1_Silonia_silondia	0.207633588	0.216793893	0.132824428	0.183206107	0.201526718	0.198473282	0.201526718	0.216793893	0.221374046	0.19389313	0.189312977	0.192366412	0.19389313	0.213740458	0.204580153	0.212213741	0.177099237	0.154198473	0.164885496	0.158778626	0.192366412	0.222900763	0.219847328	0.155725191	0.158778626	0.145038168	0.203053435	0.210687023	0.181679389	0.204580153	0.204580153	0.18778626	0.20610687	0.174045802	0.177099237	0.177099237	0.207633588	0.178625954	0.192366412	0.195419847	0.20610687	0.2	0.195419847	0.195419847	0.151145038	0.2	0.175572519	0.138461539	0.210687023
MK572595.1_Silonia_silondia	0.20610687	0.213740458	0.129770992	0.183206107	0.198473282	0.198473282	0.2	0.213740458	0.219847328	0.190839695	0.186259542	0.19389313	0.195419847	0.210687023	0.201526718	0.212213741	0.178625954	0.152671756	0.164885496	0.158778626	0.190839695	0.222900763	0.216793893	0.154198473	0.157251908	0.14351145	0.201526718	0.209160305	0.178625954	0.201526718	0.204580153	0.18778626	0.203053435	0.174045802	0.177099237	0.174045802	0.207633588	0.178625954	0.192366412	0.192366412	0.203053435	0.198473282	0.195419847	0.19389313	0.149618321	0.198473282	0.174045802	0.136923077	0.210687023
MK572008.1_Ailia_coila	0.211656442	0.231595092	0.082822086	0.194785276	0.207055215	0.205521472	0.202453988	0.222392638	0.208588957	0.202453988	0.199386503	0.210122699	0.211656442	0.219325153	0.205521472	0.20398773	0.191717791	0.168711656	0.194785276	0.190184049	0.220858896	0.214723926	0.217791411	0.170245399	0.170245399	0.151840491	0.197852761	0.220858896	0.188650307	0.20398773	0.211656442	0.190184049	0.199386503	0.188650307	0.185582822	0.173312883	0.188650307	0.182515337	0.202453988	0.188650307	0.20398773	0.200920245	0.208588957	0.197852761	0.173312883	0.188650307	0.187116564	0.174652241	0.194785276
MK572010.1_Ailia_coila	0.210445469	0.230414747	0.08141321	0.195084485	0.207373272	0.205837174	0.202764977	0.222734255	0.207373272	0.201228879	0.198156682	0.20890937	0.210445469	0.219662058	0.205837174	0.204301075	0.190476191	0.168970814	0.195084485	0.190476191	0.219662058	0.213517665	0.21812596	0.170506912	0.168970814	0.150537634	0.198156682	0.219662058	0.187403994	0.204301075	0.210445469	0.188940092	0.19969278	0.188940092	0.185867896	0.173579109	0.187403994	0.182795699	0.202764977	0.188940092	0.204301075	0.201228879	0.207373272	0.198156682	0.172043011	0.188940092	0.185867896	0.173374613	0.195084485
MK572009.1_Ailia_coila	0.210445469	0.230414747	0.08141321	0.195084485	0.207373272	0.205837174	0.202764977	0.222734255	0.207373272	0.201228879	0.198156682	0.20890937	0.210445469	0.219662058	0.205837174	0.204301075	0.190476191	0.168970814	0.195084485	0.190476191	0.219662058	0.213517665	0.21812596	0.170506912	0.168970814	0.150537634	0.198156682	0.219662058	0.187403994	0.204301075	0.210445469	0.188940092	0.19969278	0.188940092	0.185867896	0.173579109	0.187403994	0.182795699	0.202764977	0.188940092	0.204301075	0.201228879	0.207373272	0.198156682	0.172043011	0.188940092	0.185867896	0.173374613	0.195084485
MK572424.1_Pangasius_pangasius	0.211332312	0.212863706	0.15467075	0.189892803	0.196018377	0.196018377	0.19295559	0.231240429	0.182235835	0.212863706	0.211332312	0.2143951	0.215926493	0.203675345	0.205206738	0.203675345	0.17151608	0.159264931	0.168453293	0.151607963	0.196018377	0.225114855	0.211332312	0.160796325	0.162327718	0.166921899	0.202143951	0.205206738	0.191424196	0.2143951	0.209800919	0.194486983	0.208269525	0.19295559	0.186830015	0.194486983	0.199081164	0.180704441	0.189892803	0.19295559	0.19295559	0.196018377	0.179173048	0.205206738	0.15467075	0.196018377	0.169984686	0.146604938	0.208269525
MK572423.1_Pangasianodon_hypophthalmus	0.224427481	0.232061069	0.169465649	0.184732824	0.198473282	0.2	0.213740458	0.232061069	0.212213741	0.210687023	0.209160305	0.225954199	0.224427481	0.222900763	0.2	0.218320611	0.180152672	0.148091603	0.181679389	0.164885496	0.2	0.239694657	0.227480916	0.149618321	0.166412214	0.160305344	0.198473282	0.210687023	0.215267176	0.232061069	0.221374046	0.209160305	0.20610687	0.209160305	0.204580153	0.184732824	0.213740458	0.198473282	0.216793893	0.2	0.201526718	0.213740458	0.203053435	0.209160305	0.158778626	0.190839695	0.174045802	0.170769231	0.225954199
MK572233.1_Glyptothorax_telchitta	0.207633588	0.215267176	0.174045802	0.201526718	0.201526718	0.209160305	0.212213741	0.215267176	0.212213741	0.195419847	0.195419847	0.232061069	0.232061069	0.232061069	0.201526718	0.225954199	0.195419847	0.172519084	0.189312977	0.174045802	0.209160305	0.241221374	0.210687023	0.174045802	0.151145038	0.19389313	0.224427481	0.201526718	0.189312977	0.222900763	0.224427481	0.20610687	0.216793893	0.183206107	0.196946565	0.196946565	0.215267176	0.195419847	0.2	0.196946565	0.201526718	0.203053435	0.212213741	0.209160305	0.164885496	0.184732824	0.177099237	0.161538462	0.212213741
MK572234.1_Glyptothorax_telchitta	0.207633588	0.215267176	0.174045802	0.201526718	0.201526718	0.209160305	0.212213741	0.215267176	0.212213741	0.195419847	0.195419847	0.232061069	0.232061069	0.232061069	0.201526718	0.225954199	0.195419847	0.172519084	0.189312977	0.174045802	0.209160305	0.241221374	0.210687023	0.174045802	0.151145038	0.19389313	0.224427481	0.201526718	0.189312977	0.222900763	0.224427481	0.20610687	0.216793893	0.183206107	0.196946565	0.196946565	0.215267176	0.195419847	0.2	0.196946565	0.201526718	0.203053435	0.212213741	0.209160305	0.164885496	0.184732824	0.177099237	0.161538462	0.212213741
MK572232.1_Glyptothorax_telchitta	0.207633588	0.216793893	0.175572519	0.201526718	0.203053435	0.212213741	0.210687023	0.222900763	0.215267176	0.198473282	0.198473282	0.232061069	0.232061069	0.236641221	0.2	0.227480916	0.196946565	0.177099237	0.19389313	0.178625954	0.210687023	0.238167939	0.213740458	0.178625954	0.155725191	0.2	0.224427481	0.20610687	0.195419847	0.225954199	0.225954199	0.213740458	0.219847328	0.186259542	0.2	0.201526718	0.216793893	0.195419847	0.203053435	0.204580153	0.204580153	0.204580153	0.215267176	0.212213741	0.166412214	0.186259542	0.181679389	0.166153846	0.215267176
MK572235.1_Glyptothorax_telchitta	0.203053435	0.216793893	0.180152672	0.204580153	0.201526718	0.212213741	0.20610687	0.213740458	0.209160305	0.196946565	0.196946565	0.227480916	0.227480916	0.235114504	0.2	0.227480916	0.195419847	0.172519084	0.186259542	0.175572519	0.204580153	0.239694657	0.207633588	0.174045802	0.149618321	0.198473282	0.224427481	0.198473282	0.189312977	0.225954199	0.229007634	0.212213741	0.213740458	0.186259542	0.2	0.203053435	0.218320611	0.198473282	0.2	0.204580153	0.2	0.207633588	0.215267176	0.209160305	0.161832061	0.18778626	0.180152672	0.163076923	0.20610687
MK572236.1_Glyptothorax_telchitta	0.20610687	0.215267176	0.174045802	0.2	0.201526718	0.210687023	0.209160305	0.221374046	0.213740458	0.196946565	0.196946565	0.230534351	0.230534351	0.235114504	0.201526718	0.225954199	0.195419847	0.175572519	0.192366412	0.177099237	0.209160305	0.236641221	0.212213741	0.177099237	0.154198473	0.198473282	0.225954199	0.204580153	0.19389313	0.224427481	0.224427481	0.212213741	0.218320611	0.184732824	0.198473282	0.2	0.215267176	0.19389313	0.201526718	0.203053435	0.203053435	0.203053435	0.213740458	0.210687023	0.164885496	0.184732824	0.180152672	0.164615385	0.213740458
MK572231.1_Glyptothorax_botius	0.218320611	0.224427481	0.175572519	0.195419847	0.203053435	0.213740458	0.2	0.238167939	0.20610687	0.210687023	0.212213741	0.245801527	0.245801527	0.232061069	0.196946565	0.235114504	0.186259542	0.183206107	0.20610687	0.186259542	0.204580153	0.233587786	0.229007634	0.184732824	0.149618321	0.204580153	0.207633588	0.209160305	0.19389313	0.212213741	0.218320611	0.213740458	0.212213741	0.20610687	0.215267176	0.204580153	0.210687023	0.213740458	0.222900763	0.192366412	0.201526718	0.213740458	0.212213741	0.229007634	0.181679389	0.195419847	0.169465649	0.167692308	0.218320611
MK572230.1_Glyptothorax_sp._DU6283	0.213740458	0.207633588	0.164885496	0.209160305	0.2	0.216793893	0.207633588	0.229007634	0.229007634	0.190839695	0.186259542	0.215267176	0.215267176	0.218320611	0.215267176	0.227480916	0.177099237	0.178625954	0.177099237	0.170992366	0.189312977	0.224427481	0.198473282	0.180152672	0.149618321	0.18778626	0.215267176	0.216793893	0.181679389	0.209160305	0.212213741	0.198473282	0.224427481	0.203053435	0.209160305	0.2	0.210687023	0.207633588	0.201526718	0.221374046	0.209160305	0.204580153	0.19389313	0.186259542	0.161832061	0.198473282	0.184732824	0.178461539	0.210687023
MK572229.1_Glyptothorax_sp._NRMt9873	0.213740458	0.207633588	0.164885496	0.209160305	0.2	0.216793893	0.207633588	0.229007634	0.229007634	0.190839695	0.186259542	0.215267176	0.215267176	0.218320611	0.215267176	0.227480916	0.177099237	0.178625954	0.177099237	0.170992366	0.189312977	0.224427481	0.198473282	0.180152672	0.149618321	0.18778626	0.215267176	0.216793893	0.181679389	0.209160305	0.212213741	0.198473282	0.224427481	0.203053435	0.209160305	0.2	0.210687023	0.207633588	0.201526718	0.221374046	0.209160305	0.204580153	0.19389313	0.186259542	0.161832061	0.198473282	0.184732824	0.178461539	0.210687023
MK572046.1_Bagarius_bagarius	0.219847328	0.222900763	0.184732824	0.207633588	0.190839695	0.207633588	0.203053435	0.232061069	0.207633588	0.203053435	0.201526718	0.216793893	0.216793893	0.222900763	0.218320611	0.247328244	0.178625954	0.181679389	0.186259542	0.180152672	0.195419847	0.229007634	0.216793893	0.181679389	0	0.18778626	0.216793893	0.224427481	0.198473282	0.209160305	0.213740458	0.20610687	0.215267176	0.190839695	0.190839695	0.219847328	0.195419847	0.195419847	0.201526718	0.209160305	0.198473282	0.212213741	0.189312977	0.219847328	0.164885496	0.201526718	0.166412214	0.190769231	0.216793893
MK572502.1_Pseudolaguvia_sp._NRMt10611	0.219662058	0.230414747	0.173579109	0.195084485	0.198156682	0.19969278	0.195084485	0.21812596	0.215053763	0.215053763	0.216589862	0.230414747	0.230414747	0.192012289	0.207373272	0.215053763	0.181259601	0.201228879	0.187403994	0.182795699	0.211981567	0.213517665	0.202764977	0.201228879	0.173579109	0.198156682	0.204301075	0.222734255	0.204301075	0.19969278	0.219662058	0.184331797	0.224270353	0.201228879	0.195084485	0.201228879	0.205837174	0.202764977	0.193548387	0.213517665	0.216589862	0.201228879	0.196620584	0.201228879	0.193548387	0.188940092	0.193548387	0.184210526	0.213517665
MK572501.1_Pseudolaguvia_sp._NRMt10612	0.219662058	0.230414747	0.173579109	0.195084485	0.198156682	0.19969278	0.195084485	0.21812596	0.215053763	0.215053763	0.216589862	0.230414747	0.230414747	0.192012289	0.207373272	0.215053763	0.181259601	0.201228879	0.187403994	0.182795699	0.211981567	0.213517665	0.202764977	0.201228879	0.173579109	0.198156682	0.204301075	0.222734255	0.204301075	0.19969278	0.219662058	0.184331797	0.224270353	0.201228879	0.195084485	0.201228879	0.205837174	0.202764977	0.193548387	0.213517665	0.216589862	0.201228879	0.196620584	0.201228879	0.193548387	0.188940092	0.193548387	0.184210526	0.213517665
MK572504.1_Pseudolaguvia_sp._2_SHERP_DU6220	0.222900763	0.230534351	0.189312977	0.212213741	0.219847328	0.20610687	0.213740458	0.229007634	0.222900763	0.229007634	0.232061069	0.227480916	0.225954199	0.20610687	0.219847328	0.221374046	0.198473282	0.207633588	0.201526718	0.2	0.224427481	0.239694657	0.216793893	0.207633588	0.178625954	0.204580153	0.224427481	0.222900763	0.215267176	0.209160305	0.224427481	0.203053435	0.242748092	0.198473282	0.195419847	0.219847328	0.207633588	0.207633588	0.20610687	0.225954199	0.218320611	0.212213741	0.210687023	0.201526718	0.2	0.212213741	0.203053435	0.215384615	0.218320611
MK572507.1_Pseudolaguvia_ribeiroi	0.222734255	0.22734255	0.185867896	0.210445469	0.21812596	0.204301075	0.215053763	0.22734255	0.222734255	0.230414747	0.230414747	0.224270353	0.222734255	0.205837174	0.21812596	0.219662058	0.198156682	0.20890937	0.198156682	0.198156682	0.222734255	0.23655914	0.216589862	0.20890937	0.181259601	0.202764977	0.221198157	0.224270353	0.211981567	0.207373272	0.221198157	0.19969278	0.241167435	0.19969278	0.193548387	0.216589862	0.20890937	0.20890937	0.204301075	0.225806452	0.216589862	0.20890937	0.20890937	0.19969278	0.202764977	0.210445469	0.204301075	0.213622291	0.216589862
MK572500.1_Pseudolaguvia_sp._NRMt10867	0.224270353	0.23655914	0.190476191	0.205837174	0.201228879	0.195084485	0.207373272	0.219662058	0.233486943	0.219662058	0.216589862	0.219662058	0.219662058	0.22734255	0.215053763	0.233486943	0.192012289	0.207373272	0.190476191	0.185867896	0.211981567	0.235023042	0.22734255	0.207373272	0.181259601	0.187403994	0.20890937	0.239631336	0.215053763	0.207373272	0.22734255	0.202764977	0.242703533	0.210445469	0.207373272	0.215053763	0.210445469	0.210445469	0.207373272	0.238095238	0.210445469	0.215053763	0.213517665	0.216589862	0.19969278	0.20890937	0.198156682	0.213622291	0.225806452
MK572499.1_Pseudolaguvia_sp._NRMt12123	0.216589862	0.231950845	0.193548387	0.204301075	0.204301075	0.198156682	0.213517665	0.216589862	0.225806452	0.221198157	0.21812596	0.21812596	0.21812596	0.216589862	0.213517665	0.241167435	0.193548387	0.207373272	0.196620584	0.187403994	0.202764977	0.23655914	0.21812596	0.207373272	0.185867896	0.19969278	0.205837174	0.22734255	0.20890937	0.20890937	0.231950845	0.202764977	0.241167435	0.202764977	0.201228879	0.215053763	0.204301075	0.202764977	0.207373272	0.235023042	0.211981567	0.216589862	0.211981567	0.205837174	0.198156682	0.207373272	0.193548387	0.213622291	0.224270353
MK572508.1_Pseudolaguvia_shawi	0.222900763	0.232061069	0.19389313	0.195419847	0.201526718	0.196946565	0.20610687	0.221374046	0.207633588	0.221374046	0.218320611	0.225954199	0.225954199	0.210687023	0.201526718	0.238167939	0.184732824	0.209160305	0.20610687	0.183206107	0.204580153	0.236641221	0.215267176	0.209160305	0.184732824	0.2	0.207633588	0.230534351	0.207633588	0.203053435	0.230534351	0.210687023	0.233587786	0.201526718	0.201526718	0.201526718	0.209160305	0.198473282	0.213740458	0.222900763	0.201526718	0.213740458	0.207633588	0.210687023	0.18778626	0.192366412	0.2	0.201538462	0.218320611
MK572505.1_Pseudolaguvia_sp._NRMt12145	0.216589862	0.215053763	0.182795699	0.201228879	0.195084485	0.193548387	0.210445469	0.216589862	0.21812596	0.221198157	0.219662058	0.241167435	0.239631336	0.210445469	0.20890937	0.20890937	0.187403994	0.196620584	0.187403994	0.187403994	0.201228879	0.225806452	0.19969278	0.196620584	0.179723502	0.198156682	0.210445469	0.21812596	0.201228879	0.19969278	0.225806452	0.192012289	0.22734255	0.201228879	0.204301075	0.204301075	0.196620584	0.207373272	0.202764977	0.211981567	0.202764977	0.201228879	0.215053763	0.188940092	0.192012289	0.193548387	0.178187404	0.19504644	0.221198157
MK572506.1_Pseudolaguvia_fucosa	0.222900763	0.224427481	0.204580153	0.209160305	0.204580153	0.20610687	0.212213741	0.213740458	0.222900763	0.224427481	0.222900763	0.235114504	0.233587786	0.224427481	0.219847328	0.227480916	0.184732824	0.196946565	0.2	0.189312977	0.219847328	0.241221374	0.209160305	0.196946565	0.183206107	0.204580153	0.227480916	0.219847328	0.212213741	0.212213741	0.225954199	0.210687023	0.25648855	0.221374046	0.221374046	0.222900763	0.218320611	0.221374046	0.232061069	0.233587786	0.209160305	0.230534351	0.204580153	0.210687023	0.195419847	0.218320611	0.184732824	0.218461539	0.229007634
MK572503.1_Pseudolaguvia_sp._NRMt12128	0.216589862	0.215053763	0.182795699	0.201228879	0.195084485	0.193548387	0.210445469	0.216589862	0.21812596	0.221198157	0.219662058	0.241167435	0.239631336	0.210445469	0.20890937	0.20890937	0.187403994	0.196620584	0.187403994	0.187403994	0.201228879	0.225806452	0.19969278	0.196620584	0.179723502	0.198156682	0.210445469	0.21812596	0.201228879	0.19969278	0.225806452	0.192012289	0.22734255	0.201228879	0.204301075	0.204301075	0.196620584	0.207373272	0.202764977	0.211981567	0.202764977	0.201228879	0.215053763	0.188940092	0.192012289	0.193548387	0.178187404	0.19504644	0.221198157
MK572179.1_Erethistes_jerdoni	0.207055215	0.202453988	0.170245399	0.18404908	0.187116564	0.194785276	0.185582822	0.214723926	0.208588957	0.202453988	0.200920245	0.226993865	0.225460123	0.191717791	0.185582822	0.207055215	0.17791411	0.179447853	0.188650307	0.164110429	0.202453988	0.216257669	0.194785276	0.180981595	0.162576687	0.188650307	0.205521472	0.213190184	0.170245399	0.197852761	0.200920245	0.200920245	0.199386503	0.182515337	0.191717791	0.171779141	0.191717791	0.187116564	0.185582822	0.197852761	0.190184049	0.205521472	0.188650307	0.191717791	0.170245399	0.170245399	0.171779141	0.171561051	0.190184049
MK572180.1_Erethistes_pusillus	0.211656442	0.222392638	0.165644172	0.191717791	0.197852761	0.188650307	0.202453988	0.200920245	0.23006135	0.20398773	0.200920245	0.220858896	0.219325153	0.208588957	0.202453988	0.216257669	0.174846626	0.17791411	0.196319018	0.167177914	0.193251534	0.220858896	0.194785276	0.179447853	0.161042945	0.199386503	0.211656442	0.225460123	0.17791411	0.200920245	0.208588957	0.199386503	0.205521472	0.187116564	0.190184049	0.185582822	0.193251534	0.197852761	0.202453988	0.214723926	0.190184049	0.207055215	0.20398773	0.197852761	0.170245399	0.185582822	0.176380368	0.182380216	0.208588957
MK572181.1_Erethistes_pusillus	0.213740458	0.224427481	0.166412214	0.190839695	0.196946565	0.189312977	0.198473282	0.20610687	0.229007634	0.201526718	0.198473282	0.219847328	0.219847328	0.207633588	0.203053435	0.212213741	0.177099237	0.178625954	0.195419847	0.170992366	0.19389313	0.227480916	0.195419847	0.180152672	0.157251908	0.195419847	0.216793893	0.222900763	0.180152672	0.203053435	0.210687023	0.201526718	0.20610687	0.184732824	0.192366412	0.18778626	0.190839695	0.195419847	0.203053435	0.218320611	0.183206107	0.207633588	0.198473282	0.19389313	0.166412214	0.180152672	0.178625954	0.184615385	0.204580153
MK572183.1_Erethistes_pusillus	0.210445469	0.221198157	0.165898618	0.190476191	0.19969278	0.188940092	0.198156682	0.205837174	0.230414747	0.201228879	0.198156682	0.219662058	0.219662058	0.20890937	0.202764977	0.211981567	0.175115207	0.178187404	0.193548387	0.170506912	0.195084485	0.224270353	0.193548387	0.179723502	0.155145929	0.192012289	0.215053763	0.221198157	0.179723502	0.202764977	0.207373272	0.198156682	0.205837174	0.184331797	0.192012289	0.188940092	0.188940092	0.195084485	0.202764977	0.216589862	0.185867896	0.205837174	0.196620584	0.193548387	0.164362519	0.179723502	0.176651306	0.182662539	0.204301075
MK572182.1_Erethistes_pusillus	0.212213741	0.222900763	0.166412214	0.186259542	0.198473282	0.18778626	0.198473282	0.203053435	0.232061069	0.204580153	0.203053435	0.224427481	0.222900763	0.210687023	0.198473282	0.209160305	0.175572519	0.175572519	0.195419847	0.170992366	0.189312977	0.227480916	0.195419847	0.174045802	0.158778626	0.192366412	0.218320611	0.224427481	0.178625954	0.198473282	0.20610687	0.196946565	0.209160305	0.183206107	0.184732824	0.186259542	0.192366412	0.192366412	0.2	0.218320611	0.184732824	0.204580153	0.201526718	0.195419847	0.167938931	0.183206107	0.174045802	0.183076923	0.2
MK572185.1_Erethistoides_sp._NRMt12126	0.216589862	0.222734255	0.187403994	0.184331797	0.202764977	0.195084485	0.201228879	0.202764977	0.238095238	0.225806452	0.221198157	0.215053763	0.216589862	0.207373272	0.19969278	0.213517665	0.162826421	0.192012289	0.196620584	0.181259601	0.204301075	0.216589862	0.207373272	0.193548387	0.170506912	0.190476191	0.230414747	0.222734255	0.184331797	0.207373272	0.219662058	0.202764977	0.21812596	0.204301075	0.213517665	0.210445469	0.213517665	0.210445469	0.201228879	0.21812596	0.196620584	0.216589862	0.187403994	0.205837174	0.173579109	0.201228879	0.170506912	0.196594427	0.216589862
MK572184.1_Erethistoides_sp._NRMt12127	0.216589862	0.222734255	0.187403994	0.184331797	0.202764977	0.195084485	0.201228879	0.202764977	0.238095238	0.225806452	0.221198157	0.215053763	0.216589862	0.207373272	0.19969278	0.213517665	0.162826421	0.192012289	0.196620584	0.181259601	0.204301075	0.216589862	0.207373272	0.193548387	0.170506912	0.190476191	0.230414747	0.222734255	0.184331797	0.207373272	0.219662058	0.202764977	0.21812596	0.204301075	0.213517665	0.210445469	0.213517665	0.210445469	0.201228879	0.21812596	0.196620584	0.216589862	0.187403994	0.205837174	0.173579109	0.201228879	0.170506912	0.196594427	0.216589862
MK572355.1_Nangra_assamensis	0.216793893	0.235114504	0.172519084	0.204580153	0.189312977	0.216793893	0.196946565	0.212213741	0.219847328	0.227480916	0.225954199	0.219847328	0.219847328	0.210687023	0.215267176	0.233587786	0.177099237	0.164885496	0.180152672	0.181679389	0.20610687	0.232061069	0.227480916	0.166412214	0.174045802	0.174045802	0.204580153	0.227480916	0.20610687	0.216793893	0.230534351	0.203053435	0.242748092	0.2	0.210687023	0.198473282	0.207633588	0.201526718	0.218320611	0.209160305	0.213740458	0.212213741	0.203053435	0.212213741	0.166412214	0.190839695	0.192366412	0.176923077	0.210687023
MK572356.1_Nangra_bucculenta	0.20610687	0.241221374	0.181679389	0.20610687	0.2	0.207633588	0.218320611	0.20610687	0.229007634	0.213740458	0.212213741	0.203053435	0.201526718	0.224427481	0.213740458	0.241221374	0.169465649	0.166412214	0.174045802	0.178625954	0.196946565	0.238167939	0.221374046	0.167938931	0.178625954	0.196946565	0.213740458	0.221374046	0.204580153	0.213740458	0.227480916	0.2	0.238167939	0.2	0.195419847	0.204580153	0.218320611	0.203053435	0.225954199	0.219847328	0.213740458	0.213740458	0.203053435	0.203053435	0.164885496	0.204580153	0.189312977	0.187692308	0.210687023
MK572199.1_Gagata_cenia	0.197247706	0.235474006	0.171253823	0.188073395	0.198776758	0.197247706	0.195718654	0.211009174	0.211009174	0.21559633	0.212538226	0.214067278	0.214067278	0.21559633	0.204892966	0.217125382	0.166666667	0.178899083	0.181957187	0.168195719	0.211009174	0.224770642	0.22324159	0.180428135	0.186544343	0.194189602	0.217125382	0.218654434	0.195718654	0.212538226	0.21559633	0.20030581	0.227828746	0.206422018	0.212538226	0.21559633	0.198776758	0.209480122	0.206422018	0.195718654	0.201834862	0.20795107	0.189602447	0.20030581	0.174311927	0.201834862	0.185015291	0.186440678	0.203363914
MK572198.1_Gagata_cenia	0.190839695	0.236641221	0.175572519	0.184732824	0.19389313	0.196946565	0.198473282	0.212213741	0.20610687	0.213740458	0.210687023	0.215267176	0.215267176	0.215267176	0.2	0.216793893	0.160305344	0.170992366	0.184732824	0.163358779	0.20610687	0.221374046	0.222900763	0.172519084	0.186259542	0.195419847	0.213740458	0.210687023	0.19389313	0.207633588	0.215267176	0.196946565	0.227480916	0.20610687	0.207633588	0.216793893	0.196946565	0.207633588	0.212213741	0.2	0.2	0.204580153	0.186259542	0.2	0.172519084	0.195419847	0.18778626	0.183076923	0.2
MK572197.1_Gagata_cenia	0.196946565	0.235114504	0.170992366	0.18778626	0.198473282	0.2	0.198473282	0.213740458	0.207633588	0.215267176	0.212213741	0.212213741	0.212213741	0.216793893	0.203053435	0.219847328	0.163358779	0.177099237	0.184732824	0.169465649	0.209160305	0.224427481	0.227480916	0.178625954	0.186259542	0.195419847	0.216793893	0.215267176	0.19389313	0.210687023	0.213740458	0.198473282	0.230534351	0.20610687	0.212213741	0.218320611	0.198473282	0.209160305	0.209160305	0.2	0.203053435	0.207633588	0.18778626	0.201526718	0.174045802	0.203053435	0.180152672	0.181538462	0.204580153
MK572200.1_Gagata_cenia	0.196946565	0.232061069	0.170992366	0.18778626	0.198473282	0.2	0.201526718	0.213740458	0.207633588	0.218320611	0.215267176	0.215267176	0.215267176	0.216793893	0.203053435	0.219847328	0.163358779	0.177099237	0.18778626	0.169465649	0.207633588	0.222900763	0.225954199	0.178625954	0.186259542	0.192366412	0.216793893	0.213740458	0.196946565	0.210687023	0.213740458	0.198473282	0.230534351	0.20610687	0.212213741	0.218320611	0.198473282	0.209160305	0.212213741	0.2	0.203053435	0.207633588	0.190839695	0.2	0.177099237	0.203053435	0.183206107	0.181538462	0.203053435
MK572201.1_Gagata_gagata	0.225954199	0.239694657	0.175572519	0.20610687	0.201526718	0.215267176	0.2	0.20610687	0.229007634	0.222900763	0.224427481	0.221374046	0.221374046	0.218320611	0.219847328	0.216793893	0.195419847	0.201526718	0.204580153	0.196946565	0.203053435	0.233587786	0.201526718	0.203053435	0.198473282	0.203053435	0.216793893	0.227480916	0.210687023	0.210687023	0.225954199	0.210687023	0.241221374	0.218320611	0.224427481	0.221374046	0.209160305	0.210687023	0.221374046	0.215267176	0.233587786	0.209160305	0.203053435	0.224427481	0.180152672	0.225954199	0.183206107	0.204615385	0.232061069
MK572202.1_Gagata_gagata	0.225460123	0.239263804	0.174846626	0.207055215	0.202453988	0.216257669	0.200920245	0.207055215	0.23006135	0.222392638	0.22392638	0.220858896	0.220858896	0.217791411	0.220858896	0.217791411	0.196319018	0.202453988	0.20398773	0.197852761	0.20398773	0.233128834	0.200920245	0.20398773	0.199386503	0.202453988	0.216257669	0.228527607	0.210122699	0.211656442	0.225460123	0.210122699	0.242331288	0.219325153	0.225460123	0.220858896	0.210122699	0.211656442	0.222392638	0.214723926	0.234662577	0.208588957	0.20398773	0.225460123	0.180981595	0.226993865	0.18404908	0.205564142	0.233128834
MK572203.1_Gagata_gagata	0.222900763	0.236641221	0.178625954	0.204580153	0.2	0.216793893	0.196946565	0.210687023	0.227480916	0.221374046	0.222900763	0.221374046	0.221374046	0.218320611	0.222900763	0.216793893	0.198473282	0.204580153	0.204580153	0.195419847	0.201526718	0.235114504	0.201526718	0.20610687	0.196946565	0.2	0.213740458	0.227480916	0.209160305	0.209160305	0.227480916	0.210687023	0.241221374	0.216793893	0.222900763	0.221374046	0.210687023	0.210687023	0.222900763	0.210687023	0.233587786	0.209160305	0.201526718	0.222900763	0.181679389	0.222900763	0.186259542	0.204615385	0.232061069
MK572242.1_Gogangra_laevis	0.232061069	0.245801527	0.177099237	0.201526718	0.209160305	0.218320611	0.201526718	0.213740458	0.203053435	0.221374046	0.219847328	0.241221374	0.241221374	0.236641221	0.20610687	0.221374046	0.178625954	0.183206107	0.210687023	0.192366412	0.224427481	0.225954199	0.222900763	0.184732824	0.178625954	0.196946565	0.19389313	0.235114504	0.204580153	0.216793893	0.218320611	0.192366412	0.216793893	0.216793893	0.212213741	0.207633588	0.203053435	0.213740458	0.212213741	0.204580153	0.224427481	0.221374046	0.20610687	0.236641221	0.183206107	0.203053435	0.189312977	0.189230769	0.215267176
MK572240.1_Gogangra_laevis	0.232061069	0.245801527	0.177099237	0.201526718	0.209160305	0.218320611	0.201526718	0.213740458	0.203053435	0.221374046	0.219847328	0.241221374	0.241221374	0.236641221	0.20610687	0.221374046	0.178625954	0.183206107	0.210687023	0.192366412	0.224427481	0.225954199	0.222900763	0.184732824	0.178625954	0.196946565	0.19389313	0.235114504	0.204580153	0.216793893	0.218320611	0.192366412	0.216793893	0.216793893	0.212213741	0.207633588	0.203053435	0.213740458	0.212213741	0.204580153	0.224427481	0.221374046	0.20610687	0.236641221	0.183206107	0.203053435	0.189312977	0.189230769	0.215267176
MK572238.1_Gogangra_laevis	0.232061069	0.245801527	0.177099237	0.201526718	0.209160305	0.218320611	0.201526718	0.213740458	0.203053435	0.221374046	0.219847328	0.241221374	0.241221374	0.236641221	0.20610687	0.221374046	0.178625954	0.183206107	0.210687023	0.192366412	0.224427481	0.225954199	0.222900763	0.184732824	0.178625954	0.196946565	0.19389313	0.235114504	0.204580153	0.216793893	0.218320611	0.192366412	0.216793893	0.216793893	0.212213741	0.207633588	0.203053435	0.213740458	0.212213741	0.204580153	0.224427481	0.221374046	0.20610687	0.236641221	0.183206107	0.203053435	0.189312977	0.189230769	0.215267176
MK572239.1_Gogangra_laevis	0.232061069	0.245801527	0.177099237	0.201526718	0.209160305	0.218320611	0.201526718	0.213740458	0.203053435	0.221374046	0.219847328	0.241221374	0.241221374	0.236641221	0.20610687	0.221374046	0.178625954	0.183206107	0.210687023	0.192366412	0.224427481	0.225954199	0.222900763	0.184732824	0.178625954	0.196946565	0.19389313	0.235114504	0.204580153	0.216793893	0.218320611	0.192366412	0.216793893	0.216793893	0.212213741	0.207633588	0.203053435	0.213740458	0.212213741	0.204580153	0.224427481	0.221374046	0.20610687	0.236641221	0.183206107	0.203053435	0.189312977	0.189230769	0.215267176
MK572241.1_Gogangra_laevis	0.232061069	0.245801527	0.177099237	0.201526718	0.209160305	0.218320611	0.201526718	0.213740458	0.203053435	0.221374046	0.219847328	0.241221374	0.241221374	0.236641221	0.20610687	0.221374046	0.178625954	0.183206107	0.210687023	0.192366412	0.224427481	0.225954199	0.222900763	0.184732824	0.178625954	0.196946565	0.19389313	0.235114504	0.204580153	0.216793893	0.218320611	0.192366412	0.216793893	0.216793893	0.212213741	0.207633588	0.203053435	0.213740458	0.212213741	0.204580153	0.224427481	0.221374046	0.20610687	0.236641221	0.183206107	0.203053435	0.189312977	0.189230769	0.215267176
MK572015.1_Amblyceps_mangois	0.203053435	0.233587786	0.161832061	0.198473282	0.196946565	0.201526718	0.213740458	0.210687023	0.224427481	0.201526718	0.198473282	0.203053435	0.201526718	0.216793893	0.203053435	0.235114504	0.172519084	0.184732824	0.196946565	0.190839695	0.204580153	0.227480916	0.19389313	0.186259542	0.174045802	0.18778626	0.207633588	0.207633588	0.196946565	0.201526718	0.216793893	0.192366412	0.227480916	0.213740458	0.204580153	0.210687023	0.216793893	0.201526718	0.20610687	0.210687023	0.213740458	0.218320611	0.196946565	0.203053435	0.172519084	0.210687023	0.184732824	0.190769231	0.218320611
MK572016.1_Amblyceps_mangois	0.203053435	0.232061069	0.161832061	0.196946565	0.196946565	0.207633588	0.213740458	0.20610687	0.222900763	0.198473282	0.195419847	0.198473282	0.2	0.215267176	0.20610687	0.233587786	0.174045802	0.190839695	0.192366412	0.192366412	0.203053435	0.229007634	0.192366412	0.192366412	0.174045802	0.186259542	0.203053435	0.203053435	0.195419847	0.201526718	0.213740458	0.195419847	0.222900763	0.210687023	0.204580153	0.210687023	0.218320611	0.201526718	0.203053435	0.212213741	0.210687023	0.218320611	0.196946565	0.201526718	0.174045802	0.212213741	0.183206107	0.189230769	0.215267176
MK572014.1_Amblyceps_mangois	0.204892966	0.237003058	0.162079511	0.198776758	0.20030581	0.206422018	0.214067278	0.20795107	0.220183486	0.203363914	0.20030581	0.20030581	0.201834862	0.218654434	0.206422018	0.233944954	0.174311927	0.188073395	0.197247706	0.194189602	0.204892966	0.227828746	0.197247706	0.189602447	0.171253823	0.185015291	0.204892966	0.206422018	0.203363914	0.20030581	0.217125382	0.195718654	0.221712538	0.211009174	0.204892966	0.211009174	0.217125382	0.204892966	0.20030581	0.212538226	0.212538226	0.220183486	0.20030581	0.206422018	0.178899083	0.21559633	0.186544343	0.189522342	0.217125382
MK572011.1_Amblyceps_mangois	0.203053435	0.238167939	0.163358779	0.201526718	0.203053435	0.209160305	0.216793893	0.207633588	0.219847328	0.204580153	0.201526718	0.198473282	0.2	0.219847328	0.209160305	0.236641221	0.177099237	0.190839695	0.198473282	0.196946565	0.204580153	0.229007634	0.195419847	0.192366412	0.174045802	0.186259542	0.203053435	0.20610687	0.204580153	0.203053435	0.218320611	0.196946565	0.224427481	0.213740458	0.207633588	0.212213741	0.219847328	0.207633588	0.203053435	0.213740458	0.215267176	0.218320611	0.2	0.209160305	0.181679389	0.218320611	0.189312977	0.192307692	0.219847328
MK572013.1_Amblyceps_mangois	0.20610687	0.235114504	0.163358779	0.198473282	0.198473282	0.203053435	0.213740458	0.209160305	0.227480916	0.203053435	0.2	0.198473282	0.2	0.215267176	0.204580153	0.233587786	0.170992366	0.186259542	0.195419847	0.189312977	0.20610687	0.225954199	0.19389313	0.18778626	0.169465649	0.183206107	0.207633588	0.20610687	0.195419847	0.2	0.215267176	0.195419847	0.224427481	0.215267176	0.20610687	0.209160305	0.218320611	0.203053435	0.204580153	0.210687023	0.209160305	0.216793893	0.196946565	0.204580153	0.172519084	0.212213741	0.186259542	0.192307692	0.216793893
MK572012.1_Amblyceps_mangois	0.207633588	0.236641221	0.161832061	0.2	0.198473282	0.209160305	0.213740458	0.207633588	0.224427481	0.203053435	0.2	0.2	0.201526718	0.221374046	0.207633588	0.233587786	0.174045802	0.19389313	0.19389313	0.19389313	0.207633588	0.229007634	0.196946565	0.195419847	0.174045802	0.184732824	0.210687023	0.209160305	0.196946565	0.203053435	0.215267176	0.19389313	0.224427481	0.213740458	0.204580153	0.209160305	0.221374046	0.204580153	0.20610687	0.210687023	0.210687023	0.216793893	0.198473282	0.204580153	0.174045802	0.213740458	0.18778626	0.190769231	0.218320611
MK572383.1_Ompok_bimaculatus	0.192366412	0.212213741	0.169465649	0.192366412	0.186259542	0.189312977	0.195419847	0.20610687	0.198473282	0.204580153	0.201526718	0.219847328	0.219847328	0.216793893	0.180152672	0.2	0.120610687	0.145038168	0.177099237	0.145038168	0.195419847	0.225954199	0.204580153	0.146564886	0.167938931	0.174045802	0.215267176	0.218320611	0.196946565	0.181679389	0.216793893	0.183206107	0.196946565	0.183206107	0.180152672	0.174045802	0.204580153	0.18778626	0.183206107	0.184732824	0.192366412	0.196946565	0.181679389	0.18778626	0.161832061	0.195419847	0.120610687	0.163076923	0.178625954
MK572384.1_Ompok_bimaculatus	0.190839695	0.210687023	0.167938931	0.19389313	0.189312977	0.190839695	0.192366412	0.207633588	0.196946565	0.201526718	0.198473282	0.221374046	0.221374046	0.215267176	0.181679389	0.201526718	0.11908397	0.14351145	0.175572519	0.14351145	0.196946565	0.225954199	0.20610687	0.145038168	0.164885496	0.175572519	0.215267176	0.219847328	0.195419847	0.183206107	0.216793893	0.181679389	0.196946565	0.181679389	0.178625954	0.174045802	0.203053435	0.186259542	0.181679389	0.183206107	0.190839695	0.196946565	0.178625954	0.189312977	0.161832061	0.192366412	0.122137405	0.161538462	0.177099237
MK572387.1_Ompok_pabo	0.180152672	0.216793893	0.169465649	0.192366412	0.175572519	0.184732824	0.19389313	0.210687023	0.198473282	0.209160305	0.207633588	0.221374046	0.221374046	0.232061069	0.18778626	0.195419847	0.135877863	0.158778626	0.18778626	0.169465649	0.198473282	0.224427481	0.219847328	0.160305344	0.170992366	0.178625954	0.204580153	0.227480916	0.209160305	0.175572519	0.212213741	0.181679389	0.201526718	0.189312977	0.174045802	0.19389313	0.198473282	0.180152672	0.190839695	0.196946565	0.204580153	0.20610687	0.189312977	0.20610687	0.158778626	0.19389313	0.145038168	0.18	0.212213741
MK572388.1_Ompok_pabo	0.179723502	0.216589862	0.167434716	0.193548387	0.176651306	0.185867896	0.195084485	0.211981567	0.19969278	0.207373272	0.205837174	0.21812596	0.21812596	0.228878648	0.188940092	0.196620584	0.13671275	0.159754224	0.187403994	0.170506912	0.19969278	0.221198157	0.219662058	0.161290323	0.172043011	0.178187404	0.201228879	0.22734255	0.207373272	0.176651306	0.20890937	0.179723502	0.201228879	0.190476191	0.175115207	0.193548387	0.196620584	0.181259601	0.192012289	0.193548387	0.202764977	0.205837174	0.187403994	0.205837174	0.161290323	0.193548387	0.144393241	0.179566564	0.210445469
MK572385.1_Ompok_pabda	0.201526718	0.230534351	0.189312977	0.192366412	0.18778626	0.195419847	0.195419847	0.204580153	0.195419847	0.233587786	0.232061069	0.212213741	0.210687023	0.212213741	0.196946565	0.20610687	0.001526718	0.175572519	0.174045802	0.155725191	0.192366412	0.232061069	0.20610687	0.177099237	0.177099237	0.19389313	0.222900763	0.222900763	0.198473282	0.189312977	0.219847328	0.192366412	0.218320611	0.210687023	0.19389313	0.212213741	0.195419847	0.203053435	0.201526718	0.222900763	0.2	0.219847328	0.18778626	0.210687023	0.174045802	0.222900763	0.145038168	0.181538462	0.195419847
MK572386.1_Ompok_pabda	0.201526718	0.230534351	0.189312977	0.192366412	0.18778626	0.195419847	0.195419847	0.204580153	0.195419847	0.233587786	0.232061069	0.212213741	0.210687023	0.212213741	0.196946565	0.20610687	0.001526718	0.175572519	0.174045802	0.155725191	0.192366412	0.232061069	0.20610687	0.177099237	0.177099237	0.19389313	0.222900763	0.222900763	0.198473282	0.189312977	0.219847328	0.192366412	0.218320611	0.210687023	0.19389313	0.212213741	0.195419847	0.203053435	0.201526718	0.222900763	0.2	0.219847328	0.18778626	0.210687023	0.174045802	0.222900763	0.145038168	0.181538462	0.195419847
MK572524.1_Pterocryptis_barakensis	0.180152672	0.215267176	0.166412214	0.172519084	0.183206107	0.181679389	0.186259542	0.20610687	0.209160305	0.216793893	0.213740458	0.218320611	0.219847328	0.20610687	0.184732824	0.186259542	0.151145038	0.160305344	0.186259542	0.154198473	0.20610687	0.216793893	0.198473282	0.160305344	0.164885496	0.183206107	0.210687023	0.212213741	0.190839695	0.175572519	0.216793893	0.18778626	0.201526718	0.196946565	0.184732824	0.186259542	0.19389313	0.180152672	0.186259542	0.177099237	0.180152672	0.184732824	0.18778626	0.18778626	0.174045802	0.196946565	0.145038168	0.178461539	0.198473282
MK572523.1_Pterocryptis_barakensis	0.180152672	0.215267176	0.166412214	0.172519084	0.183206107	0.181679389	0.186259542	0.20610687	0.209160305	0.216793893	0.213740458	0.218320611	0.219847328	0.20610687	0.184732824	0.186259542	0.151145038	0.160305344	0.186259542	0.154198473	0.20610687	0.216793893	0.198473282	0.160305344	0.164885496	0.183206107	0.210687023	0.212213741	0.190839695	0.175572519	0.216793893	0.18778626	0.201526718	0.196946565	0.184732824	0.186259542	0.19389313	0.180152672	0.186259542	0.177099237	0.180152672	0.184732824	0.18778626	0.18778626	0.174045802	0.196946565	0.145038168	0.178461539	0.198473282
MK572628.1_Wallago_attu	0.199081164	0.205206738	0.168453293	0.196018377	0.217457887	0.203675345	0.194486983	0.220520674	0.194486983	0.211332312	0.212863706	0.2143951	0.212863706	0.208269525	0.19295559	0.220520674	0.139356815	0.173047473	0.177641654	0.169984686	0.183767228	0.2143951	0.188361409	0.174578867	0.162327718	0.19295559	0.211332312	0.2143951	0.196018377	0.191424196	0.203675345	0.194486983	0.202143951	0.194486983	0.19295559	0.208269525	0.212863706	0.203675345	0.186830015	0.188361409	0.205206738	0.203675345	0.189892803	0.196018377	0.15467075	0.208269525	0.006125574	0.175925926	0.205206738
MK572552.1_Rita_rita	0.2	0.210687023	0.167938931	0.203053435	0.189312977	0.18778626	0.201526718	0.210687023	0.210687023	0.20610687	0.204580153	0.216793893	0.215267176	0.216793893	0.19389313	0.212213741	0.178625954	0.169465649	0.189312977	0.172519084	0.201526718	0.212213741	0.204580153	0.170992366	0.169465649	0.186259542	0.190839695	0.222900763	0.189312977	0.212213741	0.230534351	0.184732824	0.203053435	0.189312977	0.183206107	0.184732824	0.216793893	0.189312977	0.19389313	0.196946565	0.212213741	0.2	0.190839695	0.2	0.170992366	0.175572519	0.157251908	0.167692308	0.210687023
MK572551.1_Rita_rita	0.2	0.210687023	0.167938931	0.203053435	0.189312977	0.18778626	0.201526718	0.210687023	0.210687023	0.20610687	0.204580153	0.216793893	0.215267176	0.216793893	0.19389313	0.212213741	0.178625954	0.169465649	0.189312977	0.172519084	0.201526718	0.212213741	0.204580153	0.170992366	0.169465649	0.186259542	0.190839695	0.222900763	0.189312977	0.212213741	0.230534351	0.184732824	0.203053435	0.189312977	0.183206107	0.184732824	0.216793893	0.189312977	0.19389313	0.196946565	0.212213741	0.2	0.190839695	0.2	0.170992366	0.175572519	0.157251908	0.167692308	0.210687023
MK572063.1_Batasio_batasio	0.210687023	0.235114504	0.186259542	0.19389313	0.2	0.183206107	0.201526718	0.210687023	0.224427481	0.204580153	0.203053435	0.210687023	0.212213741	0.224427481	0.2	0.225954199	0.181679389	0.178625954	0.189312977	0.167938931	0.198473282	0.232061069	0.20610687	0.180152672	0.186259542	0.189312977	0.212213741	0.221374046	0.189312977	0.198473282	0.212213741	0.181679389	0.20610687	0.2	0.2	0.209160305	0.212213741	0.204580153	0.209160305	0.189312977	0.215267176	0.216793893	0.204580153	0.192366412	0.196946565	0.18778626	0.160305344	0.186153846	0.201526718
MK572065.1_Batasio_batasio	0.210687023	0.235114504	0.186259542	0.19389313	0.2	0.183206107	0.201526718	0.210687023	0.224427481	0.204580153	0.203053435	0.210687023	0.212213741	0.224427481	0.2	0.225954199	0.181679389	0.178625954	0.189312977	0.167938931	0.198473282	0.232061069	0.20610687	0.180152672	0.186259542	0.189312977	0.212213741	0.221374046	0.189312977	0.198473282	0.212213741	0.181679389	0.20610687	0.2	0.2	0.209160305	0.212213741	0.204580153	0.209160305	0.189312977	0.215267176	0.216793893	0.204580153	0.192366412	0.196946565	0.18778626	0.160305344	0.186153846	0.201526718
MK572064.1_Batasio_batasio	0.210687023	0.235114504	0.186259542	0.19389313	0.2	0.183206107	0.201526718	0.210687023	0.224427481	0.204580153	0.203053435	0.210687023	0.212213741	0.224427481	0.2	0.225954199	0.181679389	0.178625954	0.189312977	0.167938931	0.198473282	0.232061069	0.20610687	0.180152672	0.186259542	0.189312977	0.212213741	0.221374046	0.189312977	0.198473282	0.212213741	0.181679389	0.20610687	0.2	0.2	0.209160305	0.212213741	0.204580153	0.209160305	0.189312977	0.215267176	0.216793893	0.204580153	0.192366412	0.196946565	0.18778626	0.160305344	0.186153846	0.201526718
MK572104.1_Chandramara_chandramara	0.222900763	0.215267176	0.178625954	0.20610687	0.204580153	0.2	0.216793893	0.227480916	0.203053435	0.196946565	0.196946565	0.225954199	0.227480916	0.227480916	0.198473282	0.209160305	0.192366412	0.164885496	0.174045802	0.172519084	0.213740458	0.239694657	0.216793893	0.166412214	0.177099237	0.190839695	0.161832061	0.225954199	0.189312977	0.20610687	0.221374046	0.192366412	0.219847328	0.204580153	0.212213741	0.190839695	0.196946565	0.198473282	0.203053435	0.18778626	0.207633588	0.218320611	0.186259542	0.207633588	0.170992366	0.184732824	0.160305344	0.190769231	0.219847328
MK572102.1_Chandramara_chandramara	0.222900763	0.215267176	0.177099237	0.207633588	0.209160305	0.203053435	0.213740458	0.225954199	0.201526718	0.196946565	0.196946565	0.224427481	0.225954199	0.230534351	0.192366412	0.210687023	0.19389313	0.170992366	0.172519084	0.172519084	0.212213741	0.238167939	0.215267176	0.172519084	0.174045802	0.184732824	0.158778626	0.230534351	0.189312977	0.204580153	0.218320611	0.192366412	0.219847328	0.204580153	0.209160305	0.190839695	0.192366412	0.195419847	0.203053435	0.186259542	0.204580153	0.215267176	0.18778626	0.204580153	0.169465649	0.184732824	0.160305344	0.190769231	0.216793893
MK572103.1_Chandramara_chandramara	0.222900763	0.215267176	0.178625954	0.20610687	0.204580153	0.2	0.216793893	0.227480916	0.203053435	0.196946565	0.196946565	0.225954199	0.227480916	0.227480916	0.198473282	0.209160305	0.192366412	0.164885496	0.174045802	0.172519084	0.213740458	0.239694657	0.216793893	0.166412214	0.177099237	0.190839695	0.161832061	0.225954199	0.189312977	0.20610687	0.221374046	0.192366412	0.219847328	0.204580153	0.212213741	0.190839695	0.196946565	0.198473282	0.203053435	0.18778626	0.207633588	0.218320611	0.186259542	0.207633588	0.170992366	0.184732824	0.160305344	0.190769231	0.219847328
MK572101.1_Chandramara_chandramara	0.225954199	0.215267176	0.181679389	0.204580153	0.204580153	0.203053435	0.215267176	0.230534351	0.2	0.2	0.2	0.229007634	0.230534351	0.229007634	0.198473282	0.209160305	0.192366412	0.164885496	0.174045802	0.170992366	0.210687023	0.239694657	0.219847328	0.166412214	0.177099237	0.190839695	0.164885496	0.225954199	0.192366412	0.209160305	0.221374046	0.192366412	0.219847328	0.207633588	0.212213741	0.19389313	0.196946565	0.198473282	0.20610687	0.186259542	0.207633588	0.218320611	0.186259542	0.204580153	0.170992366	0.186259542	0.160305344	0.189230769	0.216793893
MK572091.1_Chaca_chaca	0.230534351	0.242748092	0.19389313	0.2	0.225954199	0.222900763	0.227480916	0.248854962	0.222900763	0.238167939	0.235114504	0.254961832	0.253435115	0.235114504	0.241221374	0.229007634	0.198473282	0.190839695	0.186259542	0.181679389	0.227480916	0.224427481	0.222900763	0.192366412	0.216793893	0.210687023	0.218320611	0.247328244	0.229007634	0.210687023	0.215267176	0.059541985	0.236641221	0.218320611	0.210687023	0.225954199	0.219847328	0.216793893	0.218320611	0.225954199	0.227480916	0.219847328	0.229007634	0.218320611	0.196946565	0.235114504	0.201526718	0.213846154	0.225954199
MK572090.1_Chaca_chaca	0.225806452	0.241167435	0.188940092	0.193548387	0.213517665	0.219662058	0.230414747	0.231950845	0.211981567	0.239631336	0.235023042	0.253456221	0.251920123	0.230414747	0.230414747	0.230414747	0.192012289	0.193548387	0.193548387	0.184331797	0.224270353	0.216589862	0.216589862	0.195084485	0.204301075	0.193548387	0.211981567	0.24577573	0.224270353	0.205837174	0.21812596	0	0.228878648	0.216589862	0.20890937	0.225806452	0.210445469	0.20890937	0.219662058	0.221198157	0.21812596	0.210445469	0.225806452	0.20890937	0.192012289	0.224270353	0.196620584	0.198142415	0.221198157
MK572379.1_Olyra_sp._NRMt10735	0.231481482	0.240740741	0.202160494	0.203703704	0.209876543	0.206790124	0.191358025	0.229938272	0.183641975	0.192901235	0.192901235	0.234567901	0.236111111	0.229938272	0.202160494	0.216049383	0.192901235	0.199074074	0.192901235	0.182098765	0.212962963	0.206790124	0.225308642	0.200617284	0.200617284	0.209876543	0.220679012	0.216049383	0.199074074	0.216049383	0.209876543	0.208333333	0.222222222	0.203703704	0.211419753	0.219135803	0.219135803	0.203703704	0.212962963	0.211419753	0.225308642	0.214506173	0.194444444	0.212962963	0.189814815	0.195987654	0.192901235	0.171073095	0.203703704
MK572375.1_Olyra_sp._NRMt10754	0.231481482	0.240740741	0.202160494	0.203703704	0.209876543	0.206790124	0.191358025	0.229938272	0.183641975	0.192901235	0.192901235	0.234567901	0.236111111	0.229938272	0.202160494	0.216049383	0.192901235	0.199074074	0.192901235	0.182098765	0.212962963	0.206790124	0.225308642	0.200617284	0.200617284	0.209876543	0.220679012	0.216049383	0.199074074	0.216049383	0.209876543	0.208333333	0.222222222	0.203703704	0.211419753	0.219135803	0.219135803	0.203703704	0.212962963	0.211419753	0.225308642	0.214506173	0.194444444	0.212962963	0.189814815	0.195987654	0.192901235	0.171073095	0.203703704
MK572378.1_Olyra_sp._NRMt10588	0.231481482	0.240740741	0.202160494	0.203703704	0.209876543	0.206790124	0.191358025	0.229938272	0.183641975	0.192901235	0.192901235	0.234567901	0.236111111	0.229938272	0.202160494	0.216049383	0.192901235	0.199074074	0.192901235	0.182098765	0.212962963	0.206790124	0.225308642	0.200617284	0.200617284	0.209876543	0.220679012	0.216049383	0.199074074	0.216049383	0.209876543	0.208333333	0.222222222	0.203703704	0.211419753	0.219135803	0.219135803	0.203703704	0.212962963	0.211419753	0.225308642	0.214506173	0.194444444	0.212962963	0.189814815	0.195987654	0.192901235	0.171073095	0.203703704
MK572377.1_Olyra_sp._CHITTAGONG_DU6238	0.233587786	0.239694657	0.209160305	0.204580153	0.209160305	0.20610687	0.19389313	0.229007634	0.186259542	0.195419847	0.195419847	0.236641221	0.238167939	0.229007634	0.201526718	0.213740458	0.195419847	0.19389313	0.19389313	0.181679389	0.212213741	0.209160305	0.219847328	0.195419847	0.198473282	0.212213741	0.219847328	0.213740458	0.2	0.210687023	0.210687023	0.210687023	0.222900763	0.2	0.207633588	0.219847328	0.221374046	0.2	0.210687023	0.213740458	0.222900763	0.215267176	0.195419847	0.215267176	0.189312977	0.201526718	0.192366412	0.176923077	0.20610687
MK572374.1_Olyra_sp._CHITTAGONG_DU6164	0.232061069	0.238167939	0.207633588	0.203053435	0.207633588	0.204580153	0.192366412	0.227480916	0.184732824	0.19389313	0.19389313	0.235114504	0.236641221	0.227480916	0.2	0.212213741	0.19389313	0.192366412	0.192366412	0.180152672	0.210687023	0.207633588	0.221374046	0.19389313	0.2	0.210687023	0.218320611	0.212213741	0.198473282	0.209160305	0.209160305	0.209160305	0.221374046	0.198473282	0.20610687	0.218320611	0.219847328	0.198473282	0.209160305	0.212213741	0.221374046	0.213740458	0.19389313	0.213740458	0.18778626	0.2	0.190839695	0.175384615	0.204580153
MK572376.1_Olyra_sp._CHITTAGONG_DU6164a	0.232771822	0.23583461	0.208269525	0.202143951	0.206738132	0.203675345	0.191424196	0.226646248	0.186830015	0.191424196	0.191424196	0.23583461	0.237366003	0.225114855	0.202143951	0.211332312	0.196018377	0.194486983	0.19295559	0.182235835	0.209800919	0.205206738	0.21898928	0.196018377	0.199081164	0.208269525	0.215926493	0.2143951	0.196018377	0.208269525	0.209800919	0.209800919	0.223583461	0.19754977	0.208269525	0.21898928	0.222052067	0.200612557	0.208269525	0.212863706	0.220520674	0.2143951	0.19295559	0.212863706	0.189892803	0.202143951	0.19295559	0.177469136	0.206738132
MK572382.1_Olyra_longicaudata	0.213190184	0.246932515	0.216257669	0.200920245	0.216257669	0.193251534	0.211656442	0.237730061	0.208588957	0.205521472	0.205521472	0.228527607	0.226993865	0.231595092	0.194785276	0.226993865	0.200920245	0.194785276	0.200920245	0.200920245	0.214723926	0.214723926	0.226993865	0.196319018	0.196319018	0.210122699	0.225460123	0.217791411	0.211656442	0.20398773	0.236196319	0.220858896	0.226993865	0.214723926	0.211656442	0.211656442	0.22392638	0.213190184	0.219325153	0.219325153	0.219325153	0.225460123	0.214723926	0.220858896	0.20398773	0.202453988	0.219325153	0.196290572	0.225460123
MK572381.1_Olyra_longicaudata	0.213190184	0.246932515	0.216257669	0.200920245	0.216257669	0.193251534	0.211656442	0.237730061	0.208588957	0.205521472	0.205521472	0.228527607	0.226993865	0.231595092	0.194785276	0.226993865	0.200920245	0.194785276	0.200920245	0.200920245	0.214723926	0.214723926	0.226993865	0.196319018	0.196319018	0.210122699	0.225460123	0.217791411	0.211656442	0.20398773	0.236196319	0.220858896	0.226993865	0.214723926	0.211656442	0.211656442	0.22392638	0.213190184	0.219325153	0.219325153	0.219325153	0.225460123	0.214723926	0.220858896	0.20398773	0.202453988	0.219325153	0.196290572	0.225460123
MK572380.1_Olyra_longicaudata	0.213190184	0.246932515	0.216257669	0.200920245	0.216257669	0.193251534	0.211656442	0.237730061	0.208588957	0.205521472	0.205521472	0.228527607	0.226993865	0.231595092	0.194785276	0.226993865	0.200920245	0.194785276	0.200920245	0.200920245	0.214723926	0.214723926	0.226993865	0.196319018	0.196319018	0.210122699	0.225460123	0.217791411	0.211656442	0.20398773	0.236196319	0.220858896	0.226993865	0.214723926	0.211656442	0.211656442	0.22392638	0.213190184	0.219325153	0.219325153	0.219325153	0.225460123	0.214723926	0.220858896	0.20398773	0.202453988	0.219325153	0.196290572	0.225460123
MK572373.1_Olyra_sp._NRMt10991	0.225308642	0.243827161	0.203703704	0.225308642	0.217592593	0.222222222	0.216049383	0.208333333	0.189814815	0.199074074	0.197530864	0.25	0.25	0.233024691	0.225308642	0.216049383	0.200617284	0.208333333	0.203703704	0.182098765	0.214506173	0.220679012	0.209876543	0.209876543	0.192901235	0.209876543	0.222222222	0.220679012	0.208333333	0.242283951	0.225308642	0.212962963	0.231481482	0.209876543	0.217592593	0.233024691	0.234567901	0.208333333	0.197530864	0.219135803	0.226851852	0.217592593	0.205246914	0.220679012	0.192901235	0.214506173	0.182098765	0.194401244	0.229938272
MK572372.1_Olyra_sp._NRMt10985	0.225806452	0.244239631	0.204301075	0.225806452	0.21812596	0.221198157	0.215053763	0.207373272	0.190476191	0.201228879	0.19969278	0.250384025	0.250384025	0.233486943	0.22734255	0.215053763	0.201228879	0.20890937	0.202764977	0.182795699	0.215053763	0.221198157	0.20890937	0.210445469	0.195084485	0.210445469	0.222734255	0.221198157	0.210445469	0.242703533	0.225806452	0.213517665	0.230414747	0.210445469	0.21812596	0.233486943	0.235023042	0.20890937	0.196620584	0.21812596	0.225806452	0.21812596	0.205837174	0.219662058	0.193548387	0.215053763	0.182795699	0.196594427	0.228878648
MK572526.1_Pterygoplichthys_sp._DU6095	0.207633588	0.216793893	0.180152672	0.186259542	0.181679389	0.192366412	0.164885496	0.212213741	0.207633588	0.189312977	0.190839695	0.207633588	0.20610687	0.195419847	0.181679389	0.190839695	0.186259542	0.18778626	0.184732824	0.172519084	0.203053435	0.221374046	0.192366412	0.18778626	0.175572519	0.19389313	0.196946565	0.210687023	0.178625954	0.192366412	0.222900763	0.207633588	0.209160305	0.190839695	0.186259542	0.196946565	0.204580153	0.190839695	0.18778626	0.184732824	0.195419847	0.201526718	0.183206107	0.18778626	0.177099237	0.184732824	0.183206107	0.189230769	0.181679389
MK572525.1_Pterygoplichthys_sp._DU6093	0.207633588	0.216793893	0.180152672	0.186259542	0.181679389	0.192366412	0.164885496	0.212213741	0.207633588	0.189312977	0.190839695	0.207633588	0.20610687	0.195419847	0.181679389	0.190839695	0.186259542	0.18778626	0.184732824	0.172519084	0.203053435	0.221374046	0.192366412	0.18778626	0.175572519	0.19389313	0.196946565	0.210687023	0.178625954	0.192366412	0.222900763	0.207633588	0.209160305	0.190839695	0.186259542	0.196946565	0.204580153	0.190839695	0.18778626	0.184732824	0.195419847	0.201526718	0.183206107	0.18778626	0.177099237	0.184732824	0.183206107	0.189230769	0.181679389
MK572527.1_Pterygoplichthys_sp._DU6094	0.207633588	0.216793893	0.180152672	0.186259542	0.181679389	0.192366412	0.164885496	0.212213741	0.207633588	0.189312977	0.190839695	0.207633588	0.20610687	0.195419847	0.181679389	0.190839695	0.186259542	0.18778626	0.184732824	0.172519084	0.203053435	0.221374046	0.192366412	0.18778626	0.175572519	0.19389313	0.196946565	0.210687023	0.178625954	0.192366412	0.222900763	0.207633588	0.209160305	0.190839695	0.186259542	0.196946565	0.204580153	0.190839695	0.18778626	0.184732824	0.195419847	0.201526718	0.183206107	0.18778626	0.177099237	0.184732824	0.183206107	0.189230769	0.181679389
MK572114.1_Channa_punctata	0.207633588	0.215267176	0.207633588	0.225954199	0.2	0.196946565	0.213740458	0.167938931	0.221374046	0.2	0.2	0.224427481	0.225954199	0.192366412	0.190839695	0.215267176	0.20610687	0.215267176	0.20610687	0.207633588	0.161832061	0.225954199	0	0.216793893	0.216793893	0.216793893	0.196946565	0.216793893	0.183206107	0.189312977	0.219847328	0.216793893	0.219847328	0.210687023	0.219847328	0.209160305	0.227480916	0.219847328	0.20610687	0.20610687	0.207633588	0.207633588	0.198473282	0.155725191	0.210687023	0.203053435	0.190839695	0.210769231	0.213740458
MK572117.1_Channa_punctata	0.207633588	0.215267176	0.207633588	0.225954199	0.2	0.196946565	0.213740458	0.167938931	0.221374046	0.2	0.2	0.224427481	0.225954199	0.192366412	0.190839695	0.215267176	0.20610687	0.215267176	0.20610687	0.207633588	0.161832061	0.225954199	0	0.216793893	0.216793893	0.216793893	0.196946565	0.216793893	0.183206107	0.189312977	0.219847328	0.216793893	0.219847328	0.210687023	0.219847328	0.209160305	0.227480916	0.219847328	0.20610687	0.20610687	0.207633588	0.207633588	0.198473282	0.155725191	0.210687023	0.203053435	0.190839695	0.210769231	0.213740458
MK572118.1_Channa_punctata	0.20610687	0.213740458	0.207633588	0.229007634	0.2	0.201526718	0.213740458	0.167938931	0.219847328	0.2	0.2	0.222900763	0.224427481	0.190839695	0.189312977	0.218320611	0.20610687	0.215267176	0.20610687	0.210687023	0.161832061	0.225954199	0.00610687	0.216793893	0.213740458	0.216793893	0.192366412	0.216793893	0.184732824	0.192366412	0.219847328	0.216793893	0.221374046	0.20610687	0.219847328	0.212213741	0.227480916	0.219847328	0.209160305	0.207633588	0.212213741	0.209160305	0.19389313	0.157251908	0.210687023	0.20610687	0.190839695	0.209230769	0.216793893
MK572115.1_Channa_punctata	0.20610687	0.213740458	0.207633588	0.227480916	0.2	0.2	0.213740458	0.167938931	0.219847328	0.2	0.2	0.222900763	0.224427481	0.190839695	0.18778626	0.218320611	0.20610687	0.215267176	0.20610687	0.210687023	0.161832061	0.225954199	0.004580153	0.216793893	0.215267176	0.216793893	0.192366412	0.216793893	0.183206107	0.190839695	0.219847328	0.216793893	0.221374046	0.20610687	0.219847328	0.212213741	0.225954199	0.219847328	0.209160305	0.207633588	0.210687023	0.209160305	0.195419847	0.157251908	0.210687023	0.204580153	0.190839695	0.209230769	0.216793893
MK572116.1_Channa_punctata	0.207633588	0.215267176	0.209160305	0.230534351	0.201526718	0.203053435	0.215267176	0.169465649	0.221374046	0.201526718	0.201526718	0.224427481	0.225954199	0.192366412	0.190839695	0.219847328	0.207633588	0.216793893	0.207633588	0.212213741	0.163358779	0.227480916	0.007633588	0.218320611	0.215267176	0.218320611	0.19389313	0.218320611	0.186259542	0.19389313	0.221374046	0.218320611	0.222900763	0.207633588	0.221374046	0.213740458	0.229007634	0.221374046	0.210687023	0.209160305	0.213740458	0.210687023	0.195419847	0.158778626	0.212213741	0.207633588	0.192366412	0.210769231	0.218320611
MK572111.1_Channa_gachua	0.215267176	0.235114504	0.209160305	0.218320611	0.203053435	0.196946565	0.224427481	0	0.225954199	0.225954199	0.222900763	0.209160305	0.210687023	0.213740458	0.224427481	0.221374046	0.204580153	0.218320611	0.216793893	0.20610687	0.190839695	0.230534351	0.167938931	0.219847328	0.232061069	0.239694657	0.216793893	0.216793893	0.209160305	0.218320611	0.233587786	0.233587786	0.253435115	0.219847328	0.222900763	0.225954199	0.242748092	0.227480916	0.218320611	0.227480916	0.218320611	0.242748092	0.20610687	0.2	0.230534351	0.230534351	0.221374046	0.233846154	0.218320611
MK572106.1_Channa_gachua	0.211656442	0.234662577	0.210122699	0.210122699	0.193251534	0.194785276	0.216257669	0.055214724	0.220858896	0.217791411	0.214723926	0.191717791	0.193251534	0.199386503	0.214723926	0.228527607	0.197852761	0.207055215	0.205521472	0.200920245	0.196319018	0.207055215	0.165644172	0.208588957	0.217791411	0.225460123	0.211656442	0.216257669	0.197852761	0.197852761	0.234662577	0.222392638	0.245398773	0.22392638	0.220858896	0.216257669	0.225460123	0.225460123	0.213190184	0.226993865	0.211656442	0.237730061	0.199386503	0.197852761	0.220858896	0.214723926	0.220858896	0.224111283	0.219325153
MK572105.1_Channa_sp._NRMt10578	0.219662058	0.224270353	0.213517665	0.210445469	0.211981567	0.196620584	0.222734255	0.150537634	0.224270353	0.207373272	0.20890937	0.224270353	0.224270353	0.202764977	0.205837174	0.219662058	0.198156682	0.20890937	0.207373272	0.198156682	0.176651306	0.19969278	0.164362519	0.210445469	0.207373272	0.242703533	0.20890937	0.221198157	0.205837174	0.196620584	0.21812596	0.204301075	0.230414747	0.210445469	0.215053763	0.213517665	0.225806452	0.211981567	0.213517665	0.224270353	0.23655914	0.233486943	0.20890937	0.195084485	0.215053763	0.216589862	0.20890937	0.239938081	0.21812596
MK572110.1_Channa_gachua	0.222392638	0.231595092	0.200920245	0.236196319	0.199386503	0.202453988	0.217791411	0.153374233	0.219325153	0.225460123	0.222392638	0.225460123	0.22392638	0.217791411	0.199386503	0.22392638	0.213190184	0.220858896	0.219325153	0.222392638	0.197852761	0.217791411	0.17791411	0.222392638	0.231595092	0.228527607	0.207055215	0.217791411	0.200920245	0.197852761	0.236196319	0.233128834	0.22392638	0.214723926	0.208588957	0.213190184	0.219325153	0.219325153	0.225460123	0.22392638	0.231595092	0.214723926	0.213190184	0.185582822	0.226993865	0.226993865	0.220858896	0.242658424	0.207055215
MK572108.1_Channa_gachua	0.222392638	0.231595092	0.200920245	0.236196319	0.199386503	0.202453988	0.217791411	0.153374233	0.219325153	0.225460123	0.222392638	0.225460123	0.22392638	0.217791411	0.199386503	0.22392638	0.213190184	0.220858896	0.219325153	0.222392638	0.197852761	0.217791411	0.17791411	0.222392638	0.231595092	0.228527607	0.207055215	0.217791411	0.200920245	0.197852761	0.236196319	0.233128834	0.22392638	0.214723926	0.208588957	0.213190184	0.219325153	0.219325153	0.225460123	0.22392638	0.231595092	0.214723926	0.213190184	0.185582822	0.226993865	0.226993865	0.220858896	0.242658424	0.207055215
MK572109.1_Channa_gachua	0.224427481	0.229007634	0.203053435	0.236641221	0.196946565	0.201526718	0.218320611	0.152671756	0.215267176	0.225954199	0.222900763	0.225954199	0.224427481	0.218320611	0.201526718	0.222900763	0.210687023	0.219847328	0.222900763	0.221374046	0.2	0.219847328	0.178625954	0.221374046	0.229007634	0.230534351	0.210687023	0.215267176	0.203053435	0.196946565	0.235114504	0.230534351	0.224427481	0.215267176	0.209160305	0.215267176	0.215267176	0.219847328	0.222900763	0.229007634	0.230534351	0.216793893	0.215267176	0.184732824	0.230534351	0.227480916	0.221374046	0.243076923	0.207633588
MK572107.1_Channa_gachua	0.222900763	0.232061069	0.201526718	0.235114504	0.198473282	0.201526718	0.216793893	0.152671756	0.218320611	0.225954199	0.222900763	0.225954199	0.224427481	0.218320611	0.198473282	0.222900763	0.212213741	0.219847328	0.219847328	0.221374046	0.196946565	0.218320611	0.178625954	0.221374046	0.230534351	0.229007634	0.207633588	0.216793893	0.201526718	0.196946565	0.236641221	0.233587786	0.222900763	0.213740458	0.207633588	0.213740458	0.218320611	0.218320611	0.224427481	0.224427481	0.230534351	0.215267176	0.212213741	0.184732824	0.225954199	0.225954199	0.219847328	0.241538462	0.20610687
MK572113.1_Channa_marulius	0.207055215	0.214723926	0.205521472	0.197852761	0.200920245	0.191717791	0.231595092	0.190184049	0.213190184	0.200920245	0.199386503	0.211656442	0.210122699	0.200920245	0.187116564	0.225460123	0.194785276	0.197852761	0.185582822	0.185582822	0.001533742	0.213190184	0.159509203	0.196319018	0.197852761	0.20398773	0.205521472	0.210122699	0.20398773	0.190184049	0.222392638	0.22392638	0.219325153	0.211656442	0.214723926	0.219325153	0.228527607	0.216257669	0.225460123	0.22392638	0.200920245	0.220858896	0.200920245	0.167177914	0.190184049	0.211656442	0.190184049	0.221020093	0.226993865
MK572112.1_Channa_marulius	0.216793893	0.218320611	0.219847328	0.207633588	0.225954199	0.219847328	0.239694657	0.224427481	0.221374046	0.209160305	0.209160305	0.212213741	0.213740458	0.07480916	0.212213741	0.235114504	0.222900763	0.236641221	0.227480916	0.219847328	0.207633588	0.230534351	0.203053435	0.236641221	0.229007634	0.236641221	0.212213741	0.189312977	0.203053435	0.213740458	0.209160305	0.239694657	0.230534351	0.215267176	0.215267176	0.225954199	0.215267176	0.209160305	0.225954199	0.215267176	0.233587786	0.209160305	0.192366412	0.215267176	0.239694657	0.210687023	0.227480916	0.236923077	0.219847328
MK572121.1_Channa_striata	0.219092332	0.226917058	0.20344288	0.20970266	0.20344288	0.189358373	0.217527387	0.201877934	0.208137715	0.198748044	0.195618153	0.220657277	0.219092332	0.211267606	0.183098592	0.197183099	0.211267606	0.192488263	0.178403756	0.183098592	0.17057903	0.226917058	0.158059468	0.194053208	0.219092332	0.200312989	0.189358373	0.220657277	0.20344288	0.20344288	0.214397496	0.200312989	0.198748044	0.20344288	0.200312989	0.208137715	0.214397496	0.212832551	0.20970266	0.205007825	0.201877934	0.200312989	0.187793427	0.034428795	0.201877934	0.179968701	0.195618153	0.20977918	0.208137715
MK572119.1_Channa_striata	0.215267176	0.222900763	0.201526718	0.210687023	0.20610687	0.18778626	0.215267176	0.198473282	0.209160305	0.2	0.196946565	0.222900763	0.221374046	0.210687023	0.183206107	0.196946565	0.209160305	0.192366412	0.175572519	0.180152672	0.169465649	0.224427481	0.157251908	0.19389313	0.218320611	0.198473282	0.189312977	0.219847328	0.201526718	0.203053435	0.216793893	0.203053435	0.198473282	0.198473282	0.195419847	0.20610687	0.212213741	0.207633588	0.204580153	0.203053435	0.201526718	0.196946565	0.186259542	0.035114504	0.201526718	0.180152672	0.19389313	0.209230769	0.204580153
MK572122.1_Channa_striata	0.221374046	0.227480916	0.195419847	0.215267176	0.2	0.196946565	0.221374046	0.2	0.198473282	0.203053435	0.2	0.221374046	0.219847328	0.20610687	0.189312977	0.20610687	0.210687023	0.18778626	0.180152672	0.183206107	0.166412214	0.229007634	0.155725191	0.189312977	0.219847328	0.20610687	0.195419847	0.219847328	0.189312977	0.20610687	0.219847328	0.210687023	0.207633588	0.204580153	0.20610687	0.210687023	0.210687023	0.215267176	0.212213741	0.212213741	0.20610687	0.207633588	0.183206107	0	0.207633588	0.18778626	0.2	0.213846154	0.210687023
MK572120.1_Channa_striata	0.220858896	0.226993865	0.194785276	0.216257669	0.200920245	0.197852761	0.222392638	0.200920245	0.199386503	0.202453988	0.199386503	0.220858896	0.219325153	0.205521472	0.190184049	0.207055215	0.211656442	0.188650307	0.179447853	0.18404908	0.167177914	0.228527607	0.154907976	0.190184049	0.220858896	0.205521472	0.194785276	0.220858896	0.188650307	0.207055215	0.219325153	0.210122699	0.208588957	0.205521472	0.207055215	0.210122699	0.211656442	0.216257669	0.213190184	0.211656442	0.207055215	0.207055215	0.18404908	0	0.208588957	0.188650307	0.200920245	0.214837713	0.211656442
MK029410.1_Nandus_nandus_voucher_9825	0.224427481	0.230534351	0.224427481	0.203053435	0.215267176	0.19389313	0.230534351	0.232061069	0.236641221	0.221374046	0.221374046	0.251908397	0.251908397	0.229007634	0.19389313	0.232061069	0.232061069	0.239694657	0.225954199	0.216793893	0.215267176	0.001526718	0.227480916	0.241221374	0.230534351	0.236641221	0.232061069	0.224427481	0.222900763	0.18778626	0.20610687	0.216793893	0.215267176	0.224427481	0.224427481	0.232061069	0.230534351	0.218320611	0.230534351	0.209160305	0.229007634	0.219847328	0.216793893	0.229007634	0.242748092	0.210687023	0.215267176	0.226153846	0.215267176
MK029411.1_Nandus_nandus_voucher_11455	0.225954199	0.233587786	0.222900763	0.207633588	0.218320611	0.195419847	0.233587786	0.227480916	0.238167939	0.222900763	0.222900763	0.250381679	0.250381679	0.230534351	0.192366412	0.232061069	0.233587786	0.239694657	0.224427481	0.221374046	0.218320611	0.003053435	0.229007634	0.241221374	0.230534351	0.238167939	0.230534351	0.224427481	0.222900763	0.189312977	0.204580153	0.218320611	0.215267176	0.222900763	0.225954199	0.233587786	0.230534351	0.219847328	0.232061069	0.213740458	0.230534351	0.221374046	0.215267176	0.230534351	0.244274809	0.213740458	0.213740458	0.230769231	0.218320611
MK572143.1_Cynoglossus_cynoglossus	0.231950845	0.222734255	0.216589862	0.20890937	0.215053763	0.216589862	0.225806452	0.233486943	0.219662058	0.22734255	0.22734255	0.244239631	0.24577573	0.23655914	0.213517665	0.215053763	0.219662058	0.221198157	0.219662058	0.225806452	0.224270353	0.224270353	0.228878648	0.221198157	0.24577573	0.210445469	0.221198157	0.233486943	0.205837174	0.215053763	0.242703533	0.224270353	0.219662058	0.213517665	0.211981567	0.222734255	0.241167435	0.219662058	0.215053763	0.20890937	0.215053763	0.211981567	0.19969278	0.222734255	0.219662058	0.201228879	0.205837174	0.216718266	0.20890937
MK572144.1_Cynoglossus_cynoglossus	0.233587786	0.224427481	0.218320611	0.207633588	0.213740458	0.215267176	0.224427481	0.232061069	0.219847328	0.229007634	0.229007634	0.245801527	0.247328244	0.236641221	0.212213741	0.213740458	0.219847328	0.219847328	0.219847328	0.224427481	0.224427481	0.225954199	0.229007634	0.219847328	0.245801527	0.212213741	0.221374046	0.233587786	0.207633588	0.213740458	0.244274809	0.225954199	0.218320611	0.212213741	0.210687023	0.222900763	0.241221374	0.218320611	0.213740458	0.209160305	0.213740458	0.212213741	0.2	0.221374046	0.219847328	0.2	0.20610687	0.216923077	0.207633588
MK572496.1_Polynemus_paradiseus	0.225954199	0.229007634	0.212213741	0.215267176	0.222900763	0.235114504	0.215267176	0.248854962	0.229007634	0.203053435	0.20610687	0.210687023	0.212213741	0.213740458	0.216793893	0.236641221	0.213740458	0.215267176	0.218320611	0.213740458	0.219847328	0.235114504	0.207633588	0.216793893	0.221374046	0.236641221	0.230534351	0.216793893	0.215267176	0.219847328	0.209160305	0.242748092	0.219847328	0.212213741	0.218320611	0.227480916	0.219847328	0.225954199	0.213740458	0.227480916	0.232061069	0.198473282	0.204580153	0.204580153	0.215267176	0.232061069	0.195419847	0.223076923	0.215267176
MK572495.1_Polynemus_paradiseus	0.22734255	0.230414747	0.211981567	0.216589862	0.22734255	0.239631336	0.219662058	0.253456221	0.22734255	0.201228879	0.204301075	0.211981567	0.213517665	0.216589862	0.221198157	0.241167435	0.216589862	0.21812596	0.219662058	0.216589862	0.221198157	0.233486943	0.20890937	0.219662058	0.222734255	0.23655914	0.231950845	0.219662058	0.215053763	0.219662058	0.20890937	0.242703533	0.219662058	0.215053763	0.221198157	0.230414747	0.221198157	0.228878648	0.216589862	0.230414747	0.231950845	0.201228879	0.205837174	0.207373272	0.216589862	0.231950845	0.196620584	0.221362229	0.219662058
MK572284.1_Lates_calcarifer	0.224427481	0.213740458	0.207633588	0.210687023	0.227480916	0.212213741	0.219847328	0.209160305	0.238167939	0.216793893	0.216793893	0.244274809	0.242748092	0.210687023	0.210687023	0.215267176	0.230534351	0.224427481	0.227480916	0.219847328	0.20610687	0.204580153	0.203053435	0.222900763	0.216793893	0.212213741	0.204580153	0.196946565	0.216793893	0.210687023	0.204580153	0.233587786	0.222900763	0.207633588	0.216793893	0.227480916	0.236641221	0.213740458	0.216793893	0.216793893	0.213740458	0.203053435	0.20610687	0.221374046	0.222900763	0.215267176	0.210687023	0.2	0.218320611
MK572076.1_Brachirus_orientalis	0.227480916	0.244274809	0.183206107	0.218320611	0.189312977	0.196946565	0.207633588	0.218320611	0.216793893	0.190839695	0.192366412	0.224427481	0.224427481	0.20610687	0.210687023	0.19389313	0.207633588	0.229007634	0.213740458	0.213740458	0.213740458	0.215267176	0.184732824	0.230534351	0.20610687	0.196946565	0.19389313	0.222900763	0.196946565	0.213740458	0.20610687	0.230534351	0.19389313	0.2	0.201526718	0.18778626	0.219847328	0.192366412	0.190839695	0.195419847	0.232061069	0.207633588	0.201526718	0.195419847	0.215267176	0.184732824	0.201526718	0.210769231	0.186259542
MK572075.1_Brachirus_orientalis	0.225954199	0.242748092	0.183206107	0.216793893	0.18778626	0.196946565	0.20610687	0.218320611	0.216793893	0.190839695	0.192366412	0.224427481	0.224427481	0.20610687	0.210687023	0.19389313	0.207633588	0.229007634	0.215267176	0.212213741	0.215267176	0.215267176	0.183206107	0.230534351	0.204580153	0.195419847	0.19389313	0.224427481	0.196946565	0.212213741	0.20610687	0.230534351	0.192366412	0.2	0.201526718	0.186259542	0.219847328	0.192366412	0.190839695	0.19389313	0.232061069	0.209160305	0.2	0.19389313	0.215267176	0.183206107	0.201526718	0.209230769	0.183206107
MK029393.1_Badis_badis_voucher_11528	0.216257669	0.225460123	0.205521472	0.208588957	0.226993865	0.22392638	0.219325153	0.233128834	0.205521472	0.200920245	0.200920245	0.213190184	0.214723926	0.199386503	0.216257669	0.225460123	0.214723926	0.239263804	0.239263804	0.222392638	0.217791411	0.205521472	0.214723926	0.237730061	0.217791411	0.219325153	0.200920245	0.226993865	0.207055215	0.219325153	0.009202454	0.216257669	0.205521472	0.220858896	0.22392638	0.219325153	0.219325153	0.216257669	0.210122699	0.213190184	0.226993865	0.210122699	0.210122699	0.217791411	0.246932515	0.216257669	0.20398773	0.214837713	0.199386503
MK029383.1_Badis_badis_voucher_9925	0.218320611	0.230534351	0.198473282	0.210687023	0.225954199	0.222900763	0.219847328	0.232061069	0.212213741	0.2	0.2	0.209160305	0.210687023	0.2	0.218320611	0.227480916	0.216793893	0.238167939	0.239694657	0.221374046	0.222900763	0.20610687	0.218320611	0.236641221	0.215267176	0.221374046	0.204580153	0.227480916	0.20610687	0.219847328	0.001526718	0.216793893	0.207633588	0.225954199	0.225954199	0.218320611	0.221374046	0.215267176	0.215267176	0.215267176	0.230534351	0.207633588	0.209160305	0.218320611	0.247328244	0.216793893	0.20610687	0.215384615	0.204580153
MK029396.1_Badis_badis_voucher_9926	0.219325153	0.231595092	0.199386503	0.210122699	0.225460123	0.222392638	0.219325153	0.231595092	0.211656442	0.200920245	0.200920245	0.210122699	0.211656442	0.200920245	0.217791411	0.226993865	0.216257669	0.237730061	0.240797546	0.220858896	0.222392638	0.207055215	0.219325153	0.236196319	0.214723926	0.222392638	0.205521472	0.226993865	0.207055215	0.219325153	0.001533742	0.217791411	0.207055215	0.225460123	0.225460123	0.219325153	0.220858896	0.214723926	0.214723926	0.216257669	0.23006135	0.208588957	0.208588957	0.217791411	0.246932515	0.216257669	0.205521472	0.214837713	0.20398773
MK029388.1_Badis_badis_voucher_11688	0.217791411	0.231595092	0.197852761	0.211656442	0.22392638	0.222392638	0.217791411	0.23006135	0.210122699	0.199386503	0.199386503	0.208588957	0.210122699	0.202453988	0.217791411	0.226993865	0.217791411	0.236196319	0.240797546	0.220858896	0.220858896	0.207055215	0.217791411	0.234662577	0.213190184	0.220858896	0.20398773	0.226993865	0.205521472	0.219325153	0.003067485	0.216257669	0.205521472	0.22392638	0.22392638	0.217791411	0.219325153	0.213190184	0.213190184	0.216257669	0.228527607	0.207055215	0.208588957	0.216257669	0.245398773	0.214723926	0.205521472	0.213292118	0.20398773
MK567705.1_Badis_badis_voucher_NRMt9845	0.233846154	0.244615385	0.213846154	0.223076923	0.238461539	0.227692308	0.232307692	0.244615385	0.226153846	0.213846154	0.213846154	0.223076923	0.224615385	0.216923077	0.229230769	0.236923077	0.229230769	0.250769231	0.250769231	0.232307692	0.236923077	0.221538462	0.229230769	0.249230769	0.223076923	0.235384615	0.213846154	0.238461539	0.216923077	0.232307692	0.018461539	0.232307692	0.212307692	0.235384615	0.238461539	0.229230769	0.232307692	0.224615385	0.224615385	0.226153846	0.238461539	0.221538462	0.223076923	0.227692308	0.256923077	0.226153846	0.221538462	0.227906977	0.213846154
MK029394.1_Badis_badis_voucher_11436	0.220472441	0.228346457	0.207874016	0.211023622	0.22992126	0.222047244	0.222047244	0.236220472	0.207874016	0.201574803	0.201574803	0.215748032	0.217322835	0.203149606	0.215748032	0.226771654	0.217322835	0.242519685	0.240944882	0.222047244	0.222047244	0.209448819	0.215748032	0.240944882	0.215748032	0.222047244	0.2	0.22992126	0.206299213	0.222047244	0.009448819	0.220472441	0.203149606	0.222047244	0.226771654	0.218897638	0.222047244	0.217322835	0.211023622	0.214173228	0.226771654	0.212598425	0.214173228	0.218897638	0.248818898	0.215748032	0.207874016	0.215873016	0.2
MK029386.1_Badis_badis_voucher_11774	0.219325153	0.234662577	0.202453988	0.214723926	0.226993865	0.22392638	0.225460123	0.236196319	0.208588957	0.207055215	0.207055215	0.216257669	0.217791411	0.205521472	0.222392638	0.228527607	0.217791411	0.239263804	0.242331288	0.222392638	0.22392638	0.211656442	0.22392638	0.237730061	0.217791411	0.222392638	0.210122699	0.23006135	0.210122699	0.225460123	0.009202454	0.219325153	0.205521472	0.22392638	0.22392638	0.222392638	0.222392638	0.216257669	0.216257669	0.219325153	0.233128834	0.216257669	0.207055215	0.220858896	0.25	0.222392638	0.210122699	0.221020093	0.205521472
MK029395.1_Badis_badis_voucher_11410	0.216257669	0.225460123	0.205521472	0.208588957	0.226993865	0.22392638	0.219325153	0.233128834	0.205521472	0.200920245	0.200920245	0.213190184	0.214723926	0.199386503	0.216257669	0.225460123	0.214723926	0.239263804	0.239263804	0.222392638	0.217791411	0.205521472	0.214723926	0.237730061	0.217791411	0.219325153	0.200920245	0.226993865	0.207055215	0.219325153	0.009202454	0.216257669	0.205521472	0.220858896	0.22392638	0.219325153	0.219325153	0.216257669	0.210122699	0.213190184	0.226993865	0.210122699	0.210122699	0.217791411	0.246932515	0.216257669	0.20398773	0.214837713	0.199386503
MK029387.1_Badis_badis_voucher_11694	0.226993865	0.233128834	0.197852761	0.207055215	0.225460123	0.217791411	0.222392638	0.231595092	0.208588957	0.207055215	0.207055215	0.213190184	0.214723926	0.196319018	0.22392638	0.225460123	0.214723926	0.240797546	0.239263804	0.220858896	0.226993865	0.210122699	0.220858896	0.239263804	0.217791411	0.220858896	0.210122699	0.233128834	0.214723926	0.216257669	0.013803681	0.216257669	0.213190184	0.225460123	0.225460123	0.222392638	0.214723926	0.217791411	0.217791411	0.219325153	0.231595092	0.211656442	0.202453988	0.220858896	0.245398773	0.220858896	0.208588957	0.217928903	0.200920245
MK029389.1_Badis_badis_voucher_11679	0.219325153	0.231595092	0.197852761	0.211656442	0.226993865	0.220858896	0.219325153	0.23006135	0.210122699	0.199386503	0.199386503	0.208588957	0.210122699	0.202453988	0.217791411	0.226993865	0.216257669	0.236196319	0.240797546	0.219325153	0.222392638	0.207055215	0.219325153	0.234662577	0.214723926	0.220858896	0.20398773	0.226993865	0.208588957	0.219325153	0.003067485	0.216257669	0.207055215	0.225460123	0.225460123	0.220858896	0.220858896	0.214723926	0.216257669	0.214723926	0.23006135	0.208588957	0.210122699	0.216257669	0.246932515	0.214723926	0.205521472	0.216383308	0.20398773
MK029392.1_Badis_badis_voucher_DU6247	0.216793893	0.230534351	0.196946565	0.212213741	0.224427481	0.222900763	0.218320611	0.230534351	0.210687023	0.198473282	0.198473282	0.207633588	0.209160305	0.201526718	0.218320611	0.227480916	0.218320611	0.236641221	0.239694657	0.221374046	0.221374046	0.20610687	0.216793893	0.235114504	0.213740458	0.219847328	0.203053435	0.227480916	0.204580153	0.219847328	0.003053435	0.215267176	0.20610687	0.224427481	0.224427481	0.216793893	0.219847328	0.213740458	0.213740458	0.215267176	0.229007634	0.20610687	0.209160305	0.216793893	0.245801527	0.215267176	0.20610687	0.213846154	0.204580153
MK029376.1_Badis_pallidus_voucher_10388	0.220858896	0.234662577	0.214723926	0.234662577	0.226993865	0.219325153	0.228527607	0.217791411	0.222392638	0.210122699	0.210122699	0.231595092	0.233128834	0.210122699	0.237730061	0.236196319	0.236196319	0.240797546	0.245398773	0.226993865	0.219325153	0.226993865	0.214723926	0.239263804	0.236196319	0.234662577	0.217791411	0.23006135	0.211656442	0.228527607	0.069018405	0.233128834	0.23006135	0.228527607	0.239263804	0.228527607	0.233128834	0.231595092	0.219325153	0.220858896	0.237730061	0.213190184	0.205521472	0.216257669	0.260736196	0.220858896	0.219325153	0.230293663	0.210122699
MK029377.1_Badis_pallidus_voucher_10238	0.221198157	0.23655914	0.216589862	0.230414747	0.228878648	0.21812596	0.228878648	0.221198157	0.221198157	0.207373272	0.207373272	0.228878648	0.230414747	0.210445469	0.23655914	0.235023042	0.235023042	0.23655914	0.242703533	0.224270353	0.21812596	0.22734255	0.21812596	0.235023042	0.230414747	0.231950845	0.21812596	0.228878648	0.20890937	0.22734255	0.067588326	0.233486943	0.22734255	0.225806452	0.239631336	0.225806452	0.231950845	0.231950845	0.219662058	0.219662058	0.233486943	0.213517665	0.210445469	0.216589862	0.25499232	0.221198157	0.21812596	0.232198142	0.20890937
MK029406.1_Badis_rhabdotus_voucher_10296	0.220858896	0.234662577	0.220858896	0.234662577	0.23006135	0.220858896	0.23006135	0.222392638	0.225460123	0.211656442	0.211656442	0.236196319	0.237730061	0.211656442	0.236196319	0.239263804	0.239263804	0.243865031	0.246932515	0.226993865	0.217791411	0.220858896	0.216257669	0.242331288	0.23006135	0.236196319	0.217791411	0.234662577	0.207055215	0.225460123	0.070552147	0.233128834	0.231595092	0.23006135	0.243865031	0.233128834	0.237730061	0.233128834	0.217791411	0.22392638	0.236196319	0.214723926	0.207055215	0.220858896	0.256134969	0.225460123	0.222392638	0.233384853	0.213190184
MK029382.1_Badis_pallidus_voucher_10820	0.220858896	0.237730061	0.214723926	0.231595092	0.228527607	0.222392638	0.23006135	0.222392638	0.219325153	0.211656442	0.211656442	0.231595092	0.233128834	0.208588957	0.234662577	0.237730061	0.234662577	0.237730061	0.243865031	0.225460123	0.217791411	0.226993865	0.219325153	0.236196319	0.233128834	0.236196319	0.219325153	0.228527607	0.207055215	0.225460123	0.067484663	0.233128834	0.228527607	0.226993865	0.237730061	0.226993865	0.233128834	0.23006135	0.217791411	0.22392638	0.236196319	0.213190184	0.208588957	0.217791411	0.256134969	0.222392638	0.219325153	0.230293663	0.210122699
MK029379.1_Badis_pallidus_voucher_10565	0.217791411	0.234662577	0.216257669	0.231595092	0.226993865	0.220858896	0.226993865	0.220858896	0.220858896	0.210122699	0.210122699	0.231595092	0.233128834	0.210122699	0.236196319	0.237730061	0.234662577	0.239263804	0.246932515	0.222392638	0.219325153	0.226993865	0.217791411	0.237730061	0.231595092	0.233128834	0.220858896	0.23006135	0.208588957	0.225460123	0.06595092	0.231595092	0.228527607	0.228527607	0.239263804	0.226993865	0.233128834	0.231595092	0.219325153	0.220858896	0.236196319	0.214723926	0.207055215	0.219325153	0.257668712	0.222392638	0.217791411	0.230293663	0.207055215
MK567722.1_Badis_pallidus_voucher_NRMt10567	0.217791411	0.234662577	0.216257669	0.231595092	0.226993865	0.220858896	0.226993865	0.220858896	0.220858896	0.210122699	0.210122699	0.231595092	0.233128834	0.210122699	0.236196319	0.237730061	0.234662577	0.239263804	0.246932515	0.222392638	0.219325153	0.226993865	0.217791411	0.237730061	0.231595092	0.233128834	0.220858896	0.23006135	0.208588957	0.225460123	0.06595092	0.231595092	0.228527607	0.228527607	0.239263804	0.226993865	0.233128834	0.231595092	0.219325153	0.220858896	0.236196319	0.214723926	0.207055215	0.219325153	0.257668712	0.222392638	0.217791411	0.230293663	0.207055215
MK029378.1_Badis_pallidus_voucher_10574	0.219325153	0.237730061	0.214723926	0.231595092	0.228527607	0.222392638	0.23006135	0.222392638	0.219325153	0.211656442	0.211656442	0.231595092	0.233128834	0.208588957	0.234662577	0.237730061	0.233128834	0.236196319	0.243865031	0.225460123	0.217791411	0.225460123	0.219325153	0.234662577	0.231595092	0.234662577	0.219325153	0.226993865	0.205521472	0.225460123	0.06595092	0.231595092	0.226993865	0.226993865	0.237730061	0.226993865	0.234662577	0.23006135	0.217791411	0.22392638	0.236196319	0.213190184	0.208588957	0.217791411	0.254601227	0.222392638	0.217791411	0.228748068	0.210122699
MK029381.1_Badis_pallidus_voucher_11684	0.219325153	0.237730061	0.214723926	0.231595092	0.228527607	0.222392638	0.23006135	0.222392638	0.219325153	0.211656442	0.211656442	0.231595092	0.233128834	0.208588957	0.234662577	0.237730061	0.233128834	0.236196319	0.243865031	0.225460123	0.217791411	0.225460123	0.219325153	0.234662577	0.231595092	0.234662577	0.219325153	0.226993865	0.205521472	0.225460123	0.06595092	0.231595092	0.226993865	0.226993865	0.237730061	0.226993865	0.234662577	0.23006135	0.217791411	0.22392638	0.236196319	0.213190184	0.208588957	0.217791411	0.254601227	0.222392638	0.217791411	0.228748068	0.210122699
MK029402.1_Badis_pallidus_voucher_10722	0.220858896	0.237730061	0.214723926	0.231595092	0.228527607	0.222392638	0.23006135	0.222392638	0.219325153	0.211656442	0.211656442	0.231595092	0.233128834	0.208588957	0.234662577	0.237730061	0.234662577	0.237730061	0.243865031	0.225460123	0.217791411	0.226993865	0.219325153	0.236196319	0.233128834	0.236196319	0.219325153	0.228527607	0.207055215	0.225460123	0.067484663	0.233128834	0.228527607	0.226993865	0.237730061	0.226993865	0.233128834	0.23006135	0.217791411	0.22392638	0.236196319	0.213190184	0.208588957	0.217791411	0.256134969	0.222392638	0.219325153	0.230293663	0.210122699
MK029405.1_Badis_rhabdotus_voucher_DU6243	0.219847328	0.233587786	0.216793893	0.232061069	0.227480916	0.219847328	0.227480916	0.219847328	0.222900763	0.207633588	0.207633588	0.232061069	0.233587786	0.207633588	0.238167939	0.236641221	0.236641221	0.241221374	0.245801527	0.225954199	0.218320611	0.222900763	0.215267176	0.239694657	0.232061069	0.232061069	0.218320611	0.232061069	0.20610687	0.225954199	0.067175573	0.232061069	0.232061069	0.227480916	0.241221374	0.229007634	0.235114504	0.233587786	0.218320611	0.222900763	0.235114504	0.213740458	0.207633588	0.218320611	0.259541985	0.225954199	0.219847328	0.233846154	0.210687023
MK029398.1_Badis_chittagongis_voucher_10745	0.211656442	0.237730061	0.222392638	0.222392638	0.233128834	0.22392638	0.222392638	0.225460123	0.219325153	0.208588957	0.208588957	0.226993865	0.225460123	0.200920245	0.228527607	0.240797546	0.225460123	0.231595092	0.245398773	0.225460123	0.216257669	0.226993865	0.216257669	0.23006135	0.237730061	0.234662577	0.220858896	0.22392638	0.210122699	0.231595092	0.06595092	0.231595092	0.23006135	0.236196319	0.234662577	0.231595092	0.234662577	0.23006135	0.23006135	0.225460123	0.234662577	0.214723926	0.200920245	0.217791411	0.251533742	0.22392638	0.213190184	0.228748068	0.208588957
MK029400.1_Badis_chittagongis_voucher_10599	0.211656442	0.237730061	0.222392638	0.222392638	0.233128834	0.22392638	0.222392638	0.225460123	0.219325153	0.208588957	0.208588957	0.226993865	0.225460123	0.200920245	0.228527607	0.240797546	0.225460123	0.231595092	0.245398773	0.225460123	0.216257669	0.226993865	0.216257669	0.23006135	0.237730061	0.234662577	0.220858896	0.22392638	0.210122699	0.231595092	0.06595092	0.231595092	0.23006135	0.236196319	0.234662577	0.231595092	0.234662577	0.23006135	0.23006135	0.225460123	0.234662577	0.214723926	0.200920245	0.217791411	0.251533742	0.22392638	0.213190184	0.228748068	0.208588957
MK029399.1_Badis_chittagongis_voucher_10613	0.212213741	0.235114504	0.218320611	0.225954199	0.232061069	0.222900763	0.224427481	0.222900763	0.218320611	0.210687023	0.210687023	0.227480916	0.225954199	0.201526718	0.230534351	0.239694657	0.227480916	0.233587786	0.244274809	0.225954199	0.213740458	0.229007634	0.212213741	0.232061069	0.241221374	0.233587786	0.219847328	0.225954199	0.210687023	0.233587786	0.067175573	0.232061069	0.232061069	0.235114504	0.235114504	0.229007634	0.235114504	0.229007634	0.227480916	0.225954199	0.233587786	0.213740458	0.198473282	0.216793893	0.253435115	0.225954199	0.216793893	0.230769231	0.210687023
MK029397.1_Badis_chittagongis_voucher_10829	0.210122699	0.240797546	0.22392638	0.22392638	0.23006135	0.225460123	0.222392638	0.222392638	0.220858896	0.205521472	0.205521472	0.222392638	0.220858896	0.200920245	0.23006135	0.242331288	0.226993865	0.234662577	0.245398773	0.225460123	0.214723926	0.23006135	0.216257669	0.233128834	0.239263804	0.239263804	0.219325153	0.22392638	0.211656442	0.231595092	0.073619632	0.233128834	0.233128834	0.236196319	0.234662577	0.23006135	0.23006135	0.23006135	0.228527607	0.22392638	0.234662577	0.211656442	0.200920245	0.217791411	0.256134969	0.226993865	0.216257669	0.233384853	0.20398773
MK029401.1_Badis_chittagongis_voucher_10802	0.209119497	0.23427673	0.218553459	0.221698113	0.23427673	0.221698113	0.220125786	0.22327044	0.215408805	0.20754717	0.20754717	0.226415094	0.224842767	0.198113208	0.224842767	0.238993711	0.224842767	0.229559748	0.243710692	0.22327044	0.213836478	0.224842767	0.212264151	0.227987421	0.23427673	0.232704403	0.218553459	0.22327044	0.209119497	0.227987421	0.066037736	0.231132076	0.229559748	0.232704403	0.231132076	0.229559748	0.232704403	0.226415094	0.226415094	0.22327044	0.23427673	0.212264151	0.198113208	0.212264151	0.25	0.22327044	0.212264151	0.228209192	0.204402516
MK567708.1_Badis_chittagongis_voucher_NRMt10539	0.211419753	0.242283951	0.222222222	0.222222222	0.228395062	0.222222222	0.219135803	0.219135803	0.216049383	0.205246914	0.205246914	0.220679012	0.219135803	0.199074074	0.226851852	0.242283951	0.225308642	0.234567901	0.243827161	0.222222222	0.214506173	0.231481482	0.216049383	0.233024691	0.233024691	0.237654321	0.217592593	0.220679012	0.208333333	0.229938272	0.072530864	0.233024691	0.229938272	0.236111111	0.234567901	0.228395062	0.228395062	0.229938272	0.229938272	0.223765432	0.233024691	0.211419753	0.200617284	0.214506173	0.25462963	0.223765432	0.214506173	0.228615863	0.203703704
MK029404.1_Badis_rhabdotus_voucher_11524	0.211656442	0.239263804	0.213190184	0.222392638	0.217791411	0.217791411	0.22392638	0.233128834	0.208588957	0.210122699	0.210122699	0.22392638	0.222392638	0.220858896	0.225460123	0.219325153	0.22392638	0.23006135	0.234662577	0.217791411	0.208588957	0.225460123	0.222392638	0.231595092	0.228527607	0.240797546	0.214723926	0.225460123	0.20398773	0.226993865	0.099693252	0.217791411	0.214723926	0.228527607	0.217791411	0.210122699	0.217791411	0.222392638	0.219325153	0.226993865	0.228527607	0.207055215	0.207055215	0.207055215	0.248466258	0.216257669	0.222392638	0.225656878	0.214723926
MK029403.1_Badis_rhabdotus_voucher_11525	0.213190184	0.237730061	0.211656442	0.220858896	0.216257669	0.217791411	0.220858896	0.231595092	0.208588957	0.211656442	0.211656442	0.22392638	0.222392638	0.220858896	0.22392638	0.216257669	0.220858896	0.233128834	0.234662577	0.219325153	0.20398773	0.22392638	0.217791411	0.234662577	0.228527607	0.242331288	0.213190184	0.22392638	0.20398773	0.226993865	0.101226994	0.219325153	0.214723926	0.228527607	0.217791411	0.211656442	0.219325153	0.220858896	0.219325153	0.225460123	0.228527607	0.207055215	0.20398773	0.205521472	0.246932515	0.211656442	0.219325153	0.224111283	0.216257669
MK029408.1_Dario_kajal_voucher_11950	0.239263804	0.233128834	0.210122699	0.211656442	0.222392638	0.205521472	0.20398773	0.246932515	0.207055215	0.196319018	0.197852761	0.226993865	0.228527607	0.217791411	0.211656442	0.22392638	0.233128834	0.219325153	0.225460123	0.220858896	0.214723926	0.222392638	0.217791411	0.220858896	0.231595092	0.231595092	0.205521472	0.23006135	0.199386503	0.222392638	0.208588957	0.23006135	0.208588957	0.199386503	0.200920245	0.194785276	0.210122699	0.199386503	0.216257669	0.199386503	0.214723926	0.23006135	0.200920245	0.220858896	0.205521472	0.190184049	0.214723926	0.224111283	0.213190184
MK029407.1_Dario_kajal_voucher_11949	0.239263804	0.233128834	0.210122699	0.211656442	0.222392638	0.205521472	0.20398773	0.246932515	0.207055215	0.196319018	0.197852761	0.226993865	0.228527607	0.217791411	0.211656442	0.22392638	0.233128834	0.219325153	0.225460123	0.220858896	0.214723926	0.222392638	0.217791411	0.220858896	0.231595092	0.231595092	0.205521472	0.23006135	0.199386503	0.222392638	0.208588957	0.23006135	0.208588957	0.199386503	0.200920245	0.194785276	0.210122699	0.199386503	0.216257669	0.199386503	0.214723926	0.23006135	0.200920245	0.220858896	0.205521472	0.190184049	0.214723926	0.224111283	0.213190184
MK572318.1_Macrognathus_pancalus	0.227480916	0.204580153	0.186259542	0.18778626	0.209160305	0.126717557	0.209160305	0.219847328	0.216793893	0.18778626	0.189312977	0.218320611	0.219847328	0.192366412	0.134351145	0.219847328	0.195419847	0.215267176	0.218320611	0.203053435	0.19389313	0.189312977	0.18778626	0.216793893	0.20610687	0.219847328	0.189312977	0.225954199	0.18778626	0.00610687	0.221374046	0.207633588	0.210687023	0.192366412	0.196946565	0.216793893	0.190839695	0.198473282	0.201526718	0.212213741	0.183206107	0.203053435	0.192366412	0.203053435	0.19389313	0.189312977	0.196946565	0.215384615	0.189312977
MK572317.1_Macrognathus_pancalus	0.221374046	0.201526718	0.18778626	0.18778626	0.204580153	0.123664122	0.204580153	0.212213741	0.218320611	0.184732824	0.186259542	0.213740458	0.215267176	0.190839695	0.134351145	0.218320611	0.19389313	0.209160305	0.216793893	0.2	0.18778626	0.189312977	0.189312977	0.210687023	0.207633588	0.213740458	0.186259542	0.225954199	0.192366412	0.015267176	0.221374046	0.215267176	0.213740458	0.190839695	0.196946565	0.212213741	0.19389313	0.198473282	0.198473282	0.209160305	0.189312977	0.20610687	0.180152672	0.201526718	0.189312977	0.190839695	0.195419847	0.207692308	0.184732824
MK572319.1_Macrognathus_pancalus	0.225954199	0.20610687	0.184732824	0.184732824	0.207633588	0.123664122	0.20610687	0.216793893	0.215267176	0.186259542	0.18778626	0.216793893	0.218320611	0.189312977	0.13129771	0.219847328	0.192366412	0.210687023	0.216793893	0.201526718	0.189312977	0.18778626	0.18778626	0.212213741	0.207633588	0.215267176	0.186259542	0.224427481	0.18778626	0.001526718	0.216793893	0.20610687	0.212213741	0.189312977	0.196946565	0.213740458	0.189312977	0.195419847	0.198473282	0.210687023	0.181679389	0.204580153	0.192366412	0.204580153	0.195419847	0.189312977	0.195419847	0.210769231	0.18778626
MK572315.1_Macrognathus_aral	0.204301075	0.211981567	0.192012289	0.210445469	0.204301075	0.135176651	0.211981567	0.22734255	0.202764977	0.175115207	0.173579109	0.21812596	0.216589862	0.211981567	0.004608295	0.228878648	0.192012289	0.210445469	0.20890937	0.198156682	0.187403994	0.188940092	0.192012289	0.210445469	0.221198157	0.213517665	0.188940092	0.224270353	0.168970814	0.12749616	0.216589862	0.225806452	0.198156682	0.195084485	0.187403994	0.198156682	0.196620584	0.192012289	0.202764977	0.20890937	0.178187404	0.196620584	0.190476191	0.190476191	0.192012289	0.173579109	0.188940092	0.198142415	0.198156682
MK572316.1_Macrognathus_aral	0.204580153	0.213740458	0.198473282	0.210687023	0.204580153	0.134351145	0.212213741	0.225954199	0.204580153	0.181679389	0.180152672	0.219847328	0.218320611	0.212213741	0.010687023	0.232061069	0.192366412	0.215267176	0.215267176	0.2	0.190839695	0.195419847	0.192366412	0.215267176	0.219847328	0.221374046	0.192366412	0.221374046	0.172519084	0.129770992	0.219847328	0.224427481	0.19389313	0.195419847	0.184732824	0.203053435	0.2	0.192366412	0.203053435	0.209160305	0.177099237	0.198473282	0.19389313	0.196946565	0.198473282	0.174045802	0.189312977	0.2	0.198473282
MK572323.1_Mastacembelus_armatus	0.213190184	0.211656442	0.194785276	0.202453988	0.190184049	0	0.211656442	0.197852761	0.205521472	0.188650307	0.187116564	0.210122699	0.208588957	0.197852761	0.139570552	0.205521472	0.194785276	0.194785276	0.210122699	0.185582822	0.193251534	0.191717791	0.196319018	0.196319018	0.208588957	0.196319018	0.196319018	0.217791411	0.190184049	0.125766871	0.220858896	0.220858896	0.190184049	0.190184049	0.187116564	0.194785276	0.199386503	0.194785276	0.194785276	0.202453988	0.205521472	0.213190184	0.190184049	0.197852761	0.197852761	0.179447853	0.205521472	0.211746522	0.194785276
MK572321.1_Mastacembelus_armatus	0.210122699	0.210122699	0.193251534	0.200920245	0.191717791	0.015337423	0.207055215	0.196319018	0.199386503	0.191717791	0.190184049	0.210122699	0.208588957	0.199386503	0.133435583	0.202453988	0.190184049	0.196319018	0.205521472	0.180981595	0.197852761	0.188650307	0.194785276	0.197852761	0.205521472	0.191717791	0.190184049	0.216257669	0.18404908	0.130368098	0.22392638	0.222392638	0.190184049	0.18404908	0.18404908	0.191717791	0.197852761	0.188650307	0.194785276	0.199386503	0.197852761	0.210122699	0.187116564	0.193251534	0.199386503	0.17791411	0.199386503	0.207109737	0.194785276
MK572324.1_Mastacembelus_armatus	0.210687023	0.210687023	0.19389313	0.2	0.190839695	0.015267176	0.20610687	0.195419847	0.198473282	0.192366412	0.190839695	0.210687023	0.209160305	0.2	0.132824428	0.201526718	0.189312977	0.195419847	0.20610687	0.180152672	0.196946565	0.189312977	0.195419847	0.196946565	0.204580153	0.192366412	0.190839695	0.215267176	0.184732824	0.129770992	0.224427481	0.222900763	0.189312977	0.183206107	0.183206107	0.192366412	0.196946565	0.18778626	0.19389313	0.2	0.196946565	0.210687023	0.186259542	0.192366412	0.198473282	0.177099237	0.198473282	0.206153846	0.19389313
MK572320.1_Mastacembelus_armatus	0.213740458	0.212213741	0.195419847	0.201526718	0.189312977	0	0.210687023	0.196946565	0.204580153	0.189312977	0.18778626	0.210687023	0.209160305	0.198473282	0.138931298	0.204580153	0.19389313	0.19389313	0.210687023	0.184732824	0.192366412	0.192366412	0.196946565	0.195419847	0.207633588	0.196946565	0.196946565	0.216793893	0.190839695	0.12519084	0.221374046	0.221374046	0.189312977	0.189312977	0.186259542	0.195419847	0.198473282	0.19389313	0.19389313	0.203053435	0.204580153	0.213740458	0.189312977	0.196946565	0.196946565	0.178625954	0.204580153	0.210769231	0.19389313
MK572322.1_Mastacembelus_armatus	0.213740458	0.213740458	0.2	0.203053435	0.189312977	0.004580153	0.215267176	0.198473282	0.201526718	0.192366412	0.190839695	0.210687023	0.209160305	0.2	0.140458015	0.204580153	0.195419847	0.195419847	0.212213741	0.186259542	0.19389313	0.190839695	0.201526718	0.196946565	0.207633588	0.198473282	0.2	0.215267176	0.190839695	0.129770992	0.224427481	0.222900763	0.18778626	0.190839695	0.18778626	0.196946565	0.195419847	0.195419847	0.195419847	0.203053435	0.20610687	0.215267176	0.192366412	0.196946565	0.198473282	0.175572519	0.209160305	0.212307692	0.195419847
MK572325.1_Mastacembelus_armatus	0.210687023	0.216793893	0.198473282	0.198473282	0.192366412	0.007633588	0.212213741	0.19389313	0.203053435	0.195419847	0.19389313	0.212213741	0.210687023	0.19389313	0.146564886	0.203053435	0.19389313	0.189312977	0.209160305	0.183206107	0.190839695	0.195419847	0.192366412	0.190839695	0.210687023	0.196946565	0.2	0.215267176	0.192366412	0.129770992	0.224427481	0.224427481	0.189312977	0.19389313	0.18778626	0.195419847	0.198473282	0.198473282	0.195419847	0.207633588	0.209160305	0.212213741	0.195419847	0.195419847	0.2	0.181679389	0.20610687	0.213846154	0.196946565
MK572487.1_Pillaia_sp._NRMt10708	0.222734255	0.215053763	0.190476191	0.21812596	0.204301075	0.195084485	0.210445469	0.20890937	0.215053763	0.201228879	0.196620584	0.24577573	0.24577573	0.222734255	0.198156682	0.210445469	0.202764977	0.211981567	0.211981567	0.205837174	0.190476191	0.20890937	0.192012289	0.213517665	0.213517665	0.207373272	0.211981567	0.23655914	0.210445469	0.196620584	0.21812596	0.216589862	0.225806452	0.21812596	0.221198157	0.215053763	0.224270353	0.211981567	0.221198157	0.228878648	0.19969278	0.219662058	0.202764977	0.211981567	0.215053763	0.193548387	0.204301075	0.215170279	0.19969278
MK572486.1_Pillaia_sp._NRMt10710	0.225806452	0.21812596	0.188940092	0.21812596	0.205837174	0.196620584	0.213517665	0.211981567	0.213517665	0.204301075	0.19969278	0.247311828	0.247311828	0.222734255	0.198156682	0.211981567	0.204301075	0.211981567	0.211981567	0.20890937	0.190476191	0.210445469	0.195084485	0.213517665	0.213517665	0.207373272	0.211981567	0.235023042	0.210445469	0.196620584	0.221198157	0.219662058	0.224270353	0.216589862	0.219662058	0.215053763	0.222734255	0.210445469	0.221198157	0.228878648	0.201228879	0.219662058	0.204301075	0.211981567	0.215053763	0.190476191	0.205837174	0.215170279	0.202764977
MK572463.1_Pethia_sp._NRMt11929	0.174846626	0.219325153	0.207055215	0.191717791	0.213190184	0.211656442	0.185582822	0.237730061	0.234662577	0.210122699	0.208588957	0.225460123	0.226993865	0.199386503	0.193251534	0.213190184	0.210122699	0.199386503	0.197852761	0.191717791	0.226993865	0.216257669	0.213190184	0.199386503	0.210122699	0.211656442	0.197852761	0.213190184	0.188650307	0.207055215	0.213190184	0.236196319	0.199386503	0.151840491	0.162576687	0.179447853	0.211656442	0.171779141	0.176380368	0.162576687	0.202453988	0.191717791	0.214723926	0.214723926	0.22392638	0.202453988	0.200920245	0.200927357	0.159509203
MK572528.1_Puntius_sp._NRMt11569	0.172043011	0.21812596	0.207373272	0.192012289	0.215053763	0.213517665	0.187403994	0.238095238	0.233486943	0.210445469	0.20890937	0.225806452	0.22734255	0.19969278	0.195084485	0.213517665	0.207373272	0.19969278	0.198156682	0.192012289	0.225806452	0.216589862	0.213517665	0.19969278	0.20890937	0.210445469	0.19969278	0.211981567	0.188940092	0.205837174	0.211981567	0.235023042	0.201228879	0.153609831	0.164362519	0.181259601	0.210445469	0.173579109	0.175115207	0.164362519	0.202764977	0.192012289	0.213517665	0.216589862	0.222734255	0.204301075	0.198156682	0.20123839	0.161290323
MK572475.1_Pethia_guganio	0.179447853	0.214723926	0.199386503	0.176380368	0.20398773	0.205521472	0.193251534	0.210122699	0.20398773	0.210122699	0.207055215	0.211656442	0.213190184	0.182515337	0.202453988	0.205521472	0.208588957	0.190184049	0.214723926	0.194785276	0.199386503	0.211656442	0.205521472	0.190184049	0.211656442	0.200920245	0.207055215	0.202453988	0.191717791	0.187116564	0.197852761	0.23006135	0.211656442	0.164110429	0.171779141	0.185582822	0.200920245	0.170245399	0.185582822	0.176380368	0.191717791	0.18404908	0.194785276	0.208588957	0.220858896	0.194785276	0.193251534	0.202472952	0.164110429
MK572478.1_Pethia_guganio	0.179447853	0.214723926	0.199386503	0.176380368	0.20398773	0.205521472	0.193251534	0.210122699	0.20398773	0.210122699	0.207055215	0.211656442	0.213190184	0.182515337	0.202453988	0.205521472	0.208588957	0.190184049	0.214723926	0.194785276	0.199386503	0.211656442	0.205521472	0.190184049	0.211656442	0.200920245	0.207055215	0.202453988	0.191717791	0.187116564	0.197852761	0.23006135	0.211656442	0.164110429	0.171779141	0.185582822	0.200920245	0.170245399	0.185582822	0.176380368	0.191717791	0.18404908	0.194785276	0.208588957	0.220858896	0.194785276	0.193251534	0.202472952	0.164110429
MK572476.1_Pethia_guganio	0.178625954	0.213740458	0.198473282	0.177099237	0.204580153	0.20610687	0.19389313	0.210687023	0.204580153	0.209160305	0.20610687	0.210687023	0.212213741	0.181679389	0.203053435	0.20610687	0.209160305	0.190839695	0.213740458	0.195419847	0.2	0.210687023	0.204580153	0.190839695	0.212213741	0.2	0.20610687	0.203053435	0.190839695	0.18778626	0.196946565	0.229007634	0.212213741	0.164885496	0.172519084	0.184732824	0.201526718	0.170992366	0.186259542	0.175572519	0.192366412	0.183206107	0.195419847	0.209160305	0.221374046	0.195419847	0.19389313	0.203076923	0.164885496
MK572474.1_Pethia_guganio	0.180981595	0.216257669	0.200920245	0.17791411	0.205521472	0.208588957	0.196319018	0.211656442	0.207055215	0.213190184	0.210122699	0.213190184	0.214723926	0.18404908	0.205521472	0.208588957	0.211656442	0.193251534	0.217791411	0.197852761	0.200920245	0.213190184	0.207055215	0.193251534	0.213190184	0.20398773	0.210122699	0.20398773	0.193251534	0.190184049	0.199386503	0.231595092	0.214723926	0.165644172	0.174846626	0.187116564	0.200920245	0.173312883	0.185582822	0.17791411	0.194785276	0.18404908	0.197852761	0.210122699	0.22392638	0.196319018	0.196319018	0.202472952	0.167177914
MK572477.1_Pethia_guganio	0.186259542	0.212213741	0.2	0.183206107	0.203053435	0.204580153	0.19389313	0.216793893	0.210687023	0.218320611	0.215267176	0.212213741	0.213740458	0.19389313	0.198473282	0.207633588	0.215267176	0.190839695	0.210687023	0.198473282	0.19389313	0.207633588	0.20610687	0.190839695	0.209160305	0.196946565	0.19389313	0.207633588	0.195419847	0.189312977	0.198473282	0.232061069	0.210687023	0.163358779	0.167938931	0.175572519	0.210687023	0.170992366	0.178625954	0.174045802	0.190839695	0.189312977	0.207633588	0.218320611	0.215267176	0.190839695	0.189312977	0.2	0.172519084
MK572472.1_Pethia_gelius	0.191717791	0.220858896	0.205521472	0.188650307	0.200920245	0.208588957	0.193251534	0.233128834	0.210122699	0.219325153	0.219325153	0.220858896	0.222392638	0.214723926	0.194785276	0.211656442	0.211656442	0.20398773	0.193251534	0.202453988	0.216257669	0.219325153	0.217791411	0.20398773	0.213190184	0.202453988	0.225460123	0.20398773	0.191717791	0.219325153	0.217791411	0.214723926	0.199386503	0.168711656	0.173312883	0.190184049	0.208588957	0.167177914	0.191717791	0.171779141	0.217791411	0.171779141	0.214723926	0.216257669	0.211656442	0.197852761	0.211656442	0.202472952	0.142638037
MK572473.1_Pethia_gelius	0.192366412	0.218320611	0.203053435	0.184732824	0.2	0.204580153	0.192366412	0.229007634	0.20610687	0.218320611	0.218320611	0.221374046	0.222900763	0.213740458	0.190839695	0.210687023	0.207633588	0.2	0.190839695	0.198473282	0.212213741	0.216793893	0.215267176	0.2	0.209160305	0.2	0.225954199	0.2	0.189312977	0.215267176	0.218320611	0.213740458	0.195419847	0.167938931	0.172519084	0.18778626	0.204580153	0.166412214	0.190839695	0.172519084	0.213740458	0.172519084	0.210687023	0.212213741	0.207633588	0.19389313	0.207633588	0.198461539	0.141984733
MK572470.1_Pethia_gelius	0.184732824	0.219847328	0.210687023	0.18778626	0.203053435	0.203053435	0.18778626	0.229007634	0.212213741	0.216793893	0.216793893	0.219847328	0.218320611	0.218320611	0.19389313	0.2	0.203053435	0.2	0.189312977	0.195419847	0.213740458	0.216793893	0.219847328	0.2	0.207633588	0.196946565	0.230534351	0.210687023	0.195419847	0.222900763	0.213740458	0.212213741	0.2	0.170992366	0.169465649	0.180152672	0.20610687	0.169465649	0.18778626	0.172519084	0.215267176	0.169465649	0.210687023	0.221374046	0.209160305	0.195419847	0.204580153	0.198461539	0.146564886
MK572471.1_Pethia_gelius	0.189312977	0.219847328	0.203053435	0.184732824	0.2	0.20610687	0.190839695	0.229007634	0.207633588	0.219847328	0.219847328	0.224427481	0.225954199	0.216793893	0.192366412	0.207633588	0.209160305	0.2	0.190839695	0.198473282	0.212213741	0.216793893	0.215267176	0.2	0.210687023	0.2	0.227480916	0.203053435	0.192366412	0.218320611	0.219847328	0.216793893	0.196946565	0.166412214	0.170992366	0.18778626	0.20610687	0.164885496	0.189312977	0.169465649	0.215267176	0.172519084	0.210687023	0.212213741	0.207633588	0.195419847	0.207633588	0.2	0.138931298
MK572465.1_Pethia_conchonius	0.193251534	0.220858896	0.191717791	0.197852761	0.219325153	0.20398773	0.182515337	0.225460123	0.193251534	0.20398773	0.202453988	0.219325153	0.217791411	0.220858896	0.187116564	0.200920245	0.197852761	0.199386503	0.208588957	0.197852761	0.214723926	0.23006135	0.216257669	0.199386503	0.196319018	0.199386503	0.20398773	0.214723926	0.168711656	0.210122699	0.219325153	0.217791411	0.197852761	0.139570552	0.151840491	0.182515337	0.194785276	0.15797546	0.15797546	0.180981595	0.207055215	0.187116564	0.17791411	0.205521472	0.193251534	0.17791411	0.191717791	0.197836167	0.153374233
MK572468.1_Pethia_conchonius	0.195419847	0.222900763	0.19389313	0.198473282	0.216793893	0.196946565	0.183206107	0.225954199	0.190839695	0.2	0.198473282	0.224427481	0.222900763	0.221374046	0.186259542	0.204580153	0.19389313	0.195419847	0.209160305	0.2	0.215267176	0.229007634	0.215267176	0.195419847	0.198473282	0.196946565	0.204580153	0.215267176	0.178625954	0.207633588	0.222900763	0.221374046	0.2	0.132824428	0.148091603	0.183206107	0.195419847	0.154198473	0.155725191	0.186259542	0.207633588	0.18778626	0.178625954	0.207633588	0.19389313	0.177099237	0.192366412	0.195384615	0.155725191
MK572467.1_Pethia_conchonius	0.197852761	0.22392638	0.196319018	0.196319018	0.220858896	0.207055215	0.188650307	0.228527607	0.197852761	0.202453988	0.200920245	0.22392638	0.222392638	0.222392638	0.191717791	0.207055215	0.199386503	0.202453988	0.207055215	0.202453988	0.220858896	0.222392638	0.217791411	0.202453988	0.208588957	0.20398773	0.208588957	0.222392638	0.17791411	0.213190184	0.220858896	0.220858896	0.20398773	0.141104295	0.153374233	0.188650307	0.199386503	0.153374233	0.162576687	0.188650307	0.210122699	0.187116564	0.185582822	0.210122699	0.197852761	0.185582822	0.199386503	0.202472952	0.154907976
MK572469.1_Pethia_conchonius	0.19389313	0.221374046	0.189312977	0.198473282	0.218320611	0.201526718	0.180152672	0.227480916	0.196946565	0.204580153	0.203053435	0.218320611	0.216793893	0.216793893	0.189312977	0.203053435	0.195419847	0.196946565	0.20610687	0.196946565	0.213740458	0.227480916	0.221374046	0.196946565	0.196946565	0.2	0.203053435	0.215267176	0.175572519	0.209160305	0.218320611	0.219847328	0.2	0.135877863	0.152671756	0.186259542	0.195419847	0.155725191	0.155725191	0.184732824	0.207633588	0.184732824	0.177099237	0.20610687	0.190839695	0.177099237	0.18778626	0.195384615	0.155725191
MK572464.1_Pethia_conchonius	0.192012289	0.219662058	0.187403994	0.192012289	0.213517665	0.198156682	0.181259601	0.225806452	0.198156682	0.198156682	0.196620584	0.216589862	0.215053763	0.216589862	0.185867896	0.196620584	0.193548387	0.193548387	0.19969278	0.190476191	0.210445469	0.219662058	0.219662058	0.193548387	0.193548387	0.198156682	0.202764977	0.213517665	0.172043011	0.205837174	0.215053763	0.215053763	0.195084485	0.129032258	0.144393241	0.182795699	0.192012289	0.147465438	0.147465438	0.182795699	0.204301075	0.176651306	0.173579109	0.201228879	0.185867896	0.178187404	0.182795699	0.191950464	0.152073733
MK572466.1_Pethia_conchonius	0.193251534	0.220858896	0.188650307	0.197852761	0.217791411	0.200920245	0.179447853	0.228527607	0.196319018	0.20398773	0.202453988	0.217791411	0.216257669	0.216257669	0.190184049	0.202453988	0.194785276	0.196319018	0.20398773	0.196319018	0.214723926	0.225460123	0.220858896	0.196319018	0.197852761	0.197852761	0.202453988	0.214723926	0.173312883	0.210122699	0.219325153	0.217791411	0.199386503	0.134969325	0.151840491	0.18404908	0.194785276	0.154907976	0.154907976	0.18404908	0.210122699	0.18404908	0.17791411	0.205521472	0.190184049	0.179447853	0.188650307	0.194744977	0.154907976
MK572481.1_Pethia_rutila	0.176380368	0.213190184	0.193251534	0.191717791	0.210122699	0.216257669	0.170245399	0.233128834	0.213190184	0.199386503	0.197852761	0.219325153	0.219325153	0.225460123	0.191717791	0.20398773	0.193251534	0.185582822	0.190184049	0.185582822	0.226993865	0.217791411	0.220858896	0.185582822	0.200920245	0.196319018	0.202453988	0.22392638	0.190184049	0.216257669	0.211656442	0.217791411	0.208588957	0.145705522	0.134969325	0.167177914	0.197852761	0.141104295	0.159509203	0.176380368	0.211656442	0.176380368	0.18404908	0.226993865	0.193251534	0.185582822	0.197852761	0.194744977	0.141104295
MK572484.1_Pethia_rutila	0.176380368	0.213190184	0.193251534	0.191717791	0.210122699	0.216257669	0.170245399	0.233128834	0.213190184	0.199386503	0.197852761	0.219325153	0.219325153	0.225460123	0.191717791	0.20398773	0.193251534	0.185582822	0.190184049	0.185582822	0.226993865	0.217791411	0.220858896	0.185582822	0.200920245	0.196319018	0.202453988	0.22392638	0.190184049	0.216257669	0.211656442	0.217791411	0.208588957	0.145705522	0.134969325	0.167177914	0.197852761	0.141104295	0.159509203	0.176380368	0.211656442	0.176380368	0.18404908	0.226993865	0.193251534	0.185582822	0.197852761	0.194744977	0.141104295
MK572482.1_Pethia_rutila	0.174846626	0.214723926	0.191717791	0.190184049	0.211656442	0.217791411	0.168711656	0.234662577	0.213190184	0.197852761	0.196319018	0.220858896	0.220858896	0.22392638	0.188650307	0.202453988	0.194785276	0.185582822	0.191717791	0.187116564	0.225460123	0.216257669	0.220858896	0.185582822	0.202453988	0.196319018	0.202453988	0.222392638	0.188650307	0.214723926	0.213190184	0.217791411	0.208588957	0.145705522	0.134969325	0.167177914	0.197852761	0.141104295	0.159509203	0.176380368	0.213190184	0.17791411	0.18404908	0.22392638	0.193251534	0.187116564	0.199386503	0.196290572	0.141104295
MK572483.1_Pethia_rutila	0.176380368	0.214723926	0.190184049	0.190184049	0.210122699	0.216257669	0.168711656	0.234662577	0.213190184	0.197852761	0.196319018	0.220858896	0.220858896	0.22392638	0.188650307	0.202453988	0.194785276	0.18404908	0.191717791	0.187116564	0.225460123	0.216257669	0.219325153	0.18404908	0.200920245	0.194785276	0.200920245	0.222392638	0.188650307	0.214723926	0.211656442	0.216257669	0.207055215	0.144171779	0.133435583	0.165644172	0.196319018	0.139570552	0.15797546	0.176380368	0.213190184	0.176380368	0.18404908	0.22392638	0.191717791	0.185582822	0.199386503	0.194744977	0.139570552
MK572485.1_Pethia_ticto	0.187116564	0.210122699	0.193251534	0.188650307	0.211656442	0.213190184	0.173312883	0.234662577	0.214723926	0.194785276	0.193251534	0.228527607	0.228527607	0.214723926	0.185582822	0.196319018	0.196319018	0.193251534	0.191717791	0.187116564	0.22392638	0.213190184	0.22392638	0.193251534	0.211656442	0.197852761	0.205521472	0.22392638	0.187116564	0.208588957	0.211656442	0.222392638	0.20398773	0.145705522	0.136503068	0.165644172	0.191717791	0.13803681	0.147239264	0.165644172	0.219325153	0.180981595	0.176380368	0.210122699	0.20398773	0.193251534	0.205521472	0.194744977	0.134969325
MK572480.1_Pethia_phutunio	0.190839695	0.218320611	0.19389313	0.201526718	0.212213741	0.201526718	0.19389313	0.232061069	0.209160305	0.18778626	0.186259542	0.216793893	0.215267176	0.227480916	0.186259542	0.207633588	0.18778626	0.196946565	0.213740458	0.184732824	0.210687023	0.230534351	0.222900763	0.196946565	0.213740458	0.201526718	0.224427481	0.213740458	0.190839695	0.195419847	0.207633588	0.222900763	0.212213741	0.166412214	0.158778626	0.189312977	0.196946565	0.164885496	0.175572519	0.183206107	0.198473282	0.184732824	0.189312977	0.210687023	0.201526718	0.198473282	0.18778626	0.187692308	0.151145038
MK572205.1_Garra_sp._DU6203	0.172043011	0.20890937	0.184331797	0.184331797	0.213517665	0.204301075	0.176651306	0.230414747	0.201228879	0.187403994	0.184331797	0.211981567	0.210445469	0.21812596	0.204301075	0.205837174	0.201228879	0.184331797	0.190476191	0.190476191	0.211981567	0.211981567	0.22734255	0.184331797	0.19969278	0.202764977	0.187403994	0.225806452	0.202764977	0.195084485	0.215053763	0.221198157	0.210445469	0.12749616	0.129032258	0.168970814	0.205837174	0.13671275	0.155145929	0.161290323	0.201228879	0.162826421	0.205837174	0.215053763	0.193548387	0.192012289	0.176651306	0.19504644	0.138248848
MK572209.1_Erethistes_koladynensis	0.183206107	0.210687023	0.181679389	0.195419847	0.207633588	0.189312977	0.181679389	0.230534351	0.204580153	0.189312977	0.184732824	0.212213741	0.210687023	0.213740458	0.201526718	0.20610687	0.20610687	0.186259542	0.196946565	0.201526718	0.210687023	0.221374046	0.216793893	0.186259542	0.195419847	0.192366412	0.18778626	0.216793893	0.18778626	0.189312977	0.216793893	0.210687023	0.213740458	0.11908397	0.138931298	0.172519084	0.207633588	0.138931298	0.155725191	0.169465649	0.201526718	0.164885496	0.195419847	0.209160305	0.195419847	0.186259542	0.190839695	0.198461539	0.138931298
MK572210.1_Garra_lamta	0.175572519	0.210687023	0.186259542	0.19389313	0.213740458	0.192366412	0.170992366	0.222900763	0.201526718	0.184732824	0.183206107	0.209160305	0.209160305	0.201526718	0.201526718	0.204580153	0.203053435	0.180152672	0.201526718	0.20610687	0.204580153	0.227480916	0.207633588	0.180152672	0.18778626	0.19389313	0.177099237	0.222900763	0.192366412	0.195419847	0.216793893	0.218320611	0.20610687	0.117557252	0.132824428	0.161832061	0.207633588	0.138931298	0.14351145	0.155725191	0.19389313	0.160305344	0.19389313	0.215267176	0.19389313	0.192366412	0.172519084	0.192307692	0.140458015
MK572213.1_Garra_vittatula	0.216793893	0.20610687	0.196946565	0.19389313	0.210687023	0.213740458	0.19389313	0.233587786	0.203053435	0.203053435	0.198473282	0.232061069	0.230534351	0.212213741	0.216793893	0.225954199	0.207633588	0.2	0.207633588	0.203053435	0.219847328	0.233587786	0.215267176	0.2	0.212213741	0.204580153	0.209160305	0.219847328	0.189312977	0.209160305	0.210687023	0.229007634	0.201526718	0.172519084	0.172519084	0.18778626	0.203053435	0.177099237	0.167938931	0.190839695	0.20610687	0.201526718	0.204580153	0.222900763	0.192366412	0.203053435	0.190839695	0.192307692	0.164885496
MK572214.1_Garra_vittatula	0.212213741	0.209160305	0.198473282	0.192366412	0.210687023	0.213740458	0.19389313	0.236641221	0.203053435	0.203053435	0.198473282	0.229007634	0.227480916	0.212213741	0.215267176	0.224427481	0.204580153	0.2	0.20610687	0.2	0.219847328	0.233587786	0.213740458	0.2	0.213740458	0.207633588	0.207633588	0.218320611	0.186259542	0.209160305	0.207633588	0.229007634	0.198473282	0.175572519	0.172519084	0.189312977	0.20610687	0.177099237	0.167938931	0.19389313	0.207633588	0.198473282	0.204580153	0.224427481	0.192366412	0.201526718	0.192366412	0.190769231	0.164885496
MK572215.1_Garra_vittatula	0.212863706	0.209800919	0.199081164	0.191424196	0.209800919	0.212863706	0.19295559	0.23583461	0.202143951	0.203675345	0.199081164	0.229709035	0.228177642	0.212863706	0.2143951	0.223583461	0.203675345	0.199081164	0.206738132	0.199081164	0.21898928	0.234303216	0.2143951	0.199081164	0.212863706	0.208269525	0.208269525	0.217457887	0.186830015	0.208269525	0.208269525	0.229709035	0.19754977	0.174578867	0.17151608	0.189892803	0.205206738	0.17611026	0.166921899	0.194486983	0.206738132	0.199081164	0.203675345	0.223583461	0.191424196	0.200612557	0.191424196	0.189814815	0.163859112
MK572212.1_Garra_vittatula	0.216793893	0.207633588	0.196946565	0.19389313	0.210687023	0.213740458	0.19389313	0.233587786	0.204580153	0.203053435	0.198473282	0.230534351	0.229007634	0.212213741	0.216793893	0.225954199	0.207633588	0.2	0.207633588	0.203053435	0.219847328	0.233587786	0.215267176	0.2	0.212213741	0.20610687	0.209160305	0.218320611	0.189312977	0.209160305	0.209160305	0.229007634	0.2	0.174045802	0.174045802	0.18778626	0.204580153	0.175572519	0.169465649	0.192366412	0.20610687	0.2	0.204580153	0.222900763	0.192366412	0.203053435	0.192366412	0.192307692	0.166412214
KT223104.1_Garra_mini_voucher_NRM:66710	0.212213741	0.221374046	0.198473282	0.210687023	0.215267176	0.218320611	0.213740458	0.241221374	0.20610687	0.2	0.195419847	0.219847328	0.221374046	0.225954199	0.209160305	0.241221374	0.213740458	0.222900763	0.218320611	0.210687023	0.225954199	0.253435115	0.222900763	0.222900763	0.215267176	0.209160305	0.221374046	0.238167939	0.195419847	0.222900763	0.225954199	0.235114504	0.209160305	0.175572519	0.174045802	0.183206107	0.236641221	0.175572519	0.184732824	0.18778626	0.20610687	0.198473282	0.216793893	0.216793893	0.20610687	0.19389313	0.192366412	0.183076923	0.181679389
KT223105.1_Garra_mini_voucher_NRM:66722	0.210687023	0.221374046	0.201526718	0.207633588	0.221374046	0.224427481	0.215267176	0.242748092	0.207633588	0.201526718	0.196946565	0.216793893	0.218320611	0.222900763	0.212213741	0.242748092	0.216793893	0.222900763	0.218320611	0.210687023	0.227480916	0.25648855	0.221374046	0.222900763	0.218320611	0.215267176	0.222900763	0.236641221	0.196946565	0.224427481	0.227480916	0.241221374	0.207633588	0.178625954	0.177099237	0.184732824	0.238167939	0.181679389	0.18778626	0.189312977	0.20610687	0.201526718	0.219847328	0.215267176	0.210687023	0.196946565	0.189312977	0.184615385	0.18778626
KT223107.1_Garra_mini_voucher_NRM:66745	0.210687023	0.221374046	0.201526718	0.207633588	0.221374046	0.224427481	0.215267176	0.242748092	0.207633588	0.201526718	0.196946565	0.216793893	0.218320611	0.222900763	0.212213741	0.242748092	0.216793893	0.222900763	0.218320611	0.210687023	0.227480916	0.25648855	0.221374046	0.222900763	0.218320611	0.215267176	0.222900763	0.236641221	0.196946565	0.224427481	0.227480916	0.241221374	0.207633588	0.178625954	0.177099237	0.184732824	0.238167939	0.181679389	0.18778626	0.189312977	0.20610687	0.201526718	0.219847328	0.215267176	0.210687023	0.196946565	0.189312977	0.184615385	0.18778626
KT223106.1_Garra_mini_voucher_NRM:66746	0.210687023	0.221374046	0.201526718	0.207633588	0.221374046	0.224427481	0.215267176	0.242748092	0.207633588	0.201526718	0.196946565	0.216793893	0.218320611	0.222900763	0.212213741	0.242748092	0.216793893	0.222900763	0.218320611	0.210687023	0.227480916	0.25648855	0.221374046	0.222900763	0.218320611	0.215267176	0.222900763	0.236641221	0.196946565	0.224427481	0.227480916	0.241221374	0.207633588	0.178625954	0.177099237	0.184732824	0.238167939	0.181679389	0.18778626	0.189312977	0.20610687	0.201526718	0.219847328	0.215267176	0.210687023	0.196946565	0.189312977	0.184615385	0.18778626
MK572211.1_Garra_mini	0.210687023	0.221374046	0.201526718	0.207633588	0.221374046	0.224427481	0.215267176	0.242748092	0.207633588	0.201526718	0.196946565	0.216793893	0.218320611	0.222900763	0.212213741	0.242748092	0.216793893	0.222900763	0.218320611	0.210687023	0.227480916	0.25648855	0.221374046	0.222900763	0.218320611	0.215267176	0.222900763	0.236641221	0.196946565	0.224427481	0.227480916	0.241221374	0.207633588	0.178625954	0.177099237	0.184732824	0.238167939	0.181679389	0.18778626	0.189312977	0.20610687	0.201526718	0.219847328	0.215267176	0.210687023	0.196946565	0.189312977	0.184615385	0.18778626
KT272021.1_Garra_mini_voucher_DU:6240	0.212213741	0.221374046	0.198473282	0.210687023	0.215267176	0.218320611	0.213740458	0.241221374	0.20610687	0.2	0.195419847	0.219847328	0.221374046	0.225954199	0.209160305	0.241221374	0.213740458	0.222900763	0.218320611	0.210687023	0.225954199	0.253435115	0.222900763	0.222900763	0.215267176	0.209160305	0.221374046	0.238167939	0.195419847	0.222900763	0.225954199	0.235114504	0.209160305	0.175572519	0.174045802	0.183206107	0.236641221	0.175572519	0.184732824	0.18778626	0.20610687	0.198473282	0.216793893	0.216793893	0.20610687	0.19389313	0.192366412	0.183076923	0.181679389
MK572206.1_Garra_dampaensis	0.196946565	0.210687023	0.192366412	0.189312977	0.20610687	0.2	0.181679389	0.241221374	0.198473282	0.198473282	0.19389313	0.239694657	0.241221374	0.233587786	0.19389313	0.20610687	0.213740458	0.198473282	0.204580153	0.19389313	0.229007634	0.209160305	0.219847328	0.198473282	0.20610687	0.218320611	0.2	0.245801527	0.19389313	0.204580153	0.221374046	0.232061069	0.190839695	0.149618321	0.145038168	0.160305344	0.2	0.151145038	0.155725191	0.164885496	0.2	0.192366412	0.19389313	0.218320611	0.19389313	0.175572519	0.201526718	0.207692308	0.152671756
MK572207.1_Garra_dampaensis	0.198473282	0.212213741	0.190839695	0.190839695	0.204580153	0.198473282	0.183206107	0.239694657	0.2	0.196946565	0.192366412	0.238167939	0.239694657	0.235114504	0.195419847	0.207633588	0.215267176	0.2	0.203053435	0.192366412	0.230534351	0.210687023	0.221374046	0.2	0.204580153	0.219847328	0.201526718	0.247328244	0.195419847	0.20610687	0.219847328	0.233587786	0.192366412	0.151145038	0.14351145	0.161832061	0.201526718	0.152671756	0.157251908	0.166412214	0.201526718	0.19389313	0.195419847	0.216793893	0.195419847	0.177099237	0.203053435	0.209230769	0.154198473
MK572208.1_Garra_dampaensis	0.196946565	0.210687023	0.192366412	0.189312977	0.20610687	0.2	0.181679389	0.241221374	0.198473282	0.198473282	0.19389313	0.239694657	0.241221374	0.233587786	0.19389313	0.20610687	0.213740458	0.198473282	0.204580153	0.19389313	0.229007634	0.209160305	0.219847328	0.198473282	0.20610687	0.218320611	0.2	0.245801527	0.19389313	0.204580153	0.221374046	0.232061069	0.190839695	0.149618321	0.145038168	0.160305344	0.2	0.151145038	0.155725191	0.164885496	0.2	0.192366412	0.19389313	0.218320611	0.19389313	0.175572519	0.201526718	0.207692308	0.152671756
MK572537.1_Puntius_terio	0.174846626	0.222392638	0.20398773	0.17791411	0.213190184	0.188650307	0.182515337	0.236196319	0.211656442	0.194785276	0.194785276	0.220858896	0.219325153	0.231595092	0.199386503	0.191717791	0.197852761	0.208588957	0.208588957	0.200920245	0.220858896	0.214723926	0.233128834	0.208588957	0.211656442	0.216257669	0.202453988	0.228527607	0.185582822	0.202453988	0.20398773	0.226993865	0.200920245	0.154907976	0.151840491	0.18404908	0.205521472	0.148773006	0.164110429	0.165644172	0.185582822	0.190184049	0.200920245	0.216257669	0.214723926	0.182515337	0.20398773	0.190108192	0.105828221
MK572536.1_Puntius_terio	0.176380368	0.220858896	0.202453988	0.176380368	0.211656442	0.187116564	0.180981595	0.237730061	0.213190184	0.193251534	0.193251534	0.222392638	0.220858896	0.23006135	0.200920245	0.190184049	0.196319018	0.207055215	0.207055215	0.199386503	0.222392638	0.213190184	0.234662577	0.207055215	0.213190184	0.214723926	0.200920245	0.23006135	0.187116564	0.200920245	0.205521472	0.225460123	0.199386503	0.153374233	0.150306749	0.182515337	0.20398773	0.147239264	0.162576687	0.167177914	0.187116564	0.188650307	0.199386503	0.214723926	0.213190184	0.180981595	0.202453988	0.188562597	0.104294479
MK572535.1_Puntius_terio	0.177099237	0.221374046	0.203053435	0.175572519	0.210687023	0.186259542	0.180152672	0.236641221	0.212213741	0.19389313	0.19389313	0.222900763	0.221374046	0.230534351	0.2	0.189312977	0.195419847	0.20610687	0.207633588	0.198473282	0.221374046	0.213740458	0.235114504	0.20610687	0.212213741	0.215267176	0.201526718	0.229007634	0.18778626	0.2	0.20610687	0.225954199	0.198473282	0.152671756	0.149618321	0.183206107	0.203053435	0.146564886	0.161832061	0.167938931	0.186259542	0.189312977	0.198473282	0.213740458	0.212213741	0.180152672	0.201526718	0.187692308	0.103816794
MK572530.1_Puntius_chola	0.167938931	0.209160305	0.198473282	0.167938931	0.196946565	0.192366412	0.203053435	0.215267176	0.221374046	0.20610687	0.201526718	0.227480916	0.227480916	0.221374046	0.203053435	0.183206107	0.192366412	0.196946565	0.201526718	0.19389313	0.218320611	0.216793893	0.203053435	0.196946565	0.213740458	0.192366412	0.213740458	0.224427481	0.189312977	0.19389313	0.209160305	0.209160305	0.186259542	0.152671756	0.14351145	0.181679389	0.213740458	0.152671756	0.163358779	0.174045802	0.198473282	0.184732824	0.189312977	0.209160305	0.212213741	0.190839695	0.18778626	0.2	0.100763359
MK572533.1_Puntius_sophore	0.174846626	0.210122699	0.199386503	0.193251534	0.213190184	0.194785276	0.176380368	0.219325153	0.226993865	0.187116564	0.185582822	0.205521472	0.207055215	0.226993865	0.199386503	0.196319018	0.197852761	0.202453988	0.199386503	0.199386503	0.226993865	0.214723926	0.213190184	0.202453988	0.217791411	0.200920245	0.217791411	0.216257669	0.185582822	0.187116564	0.202453988	0.222392638	0.190184049	0.142638037	0.13803681	0.168711656	0.197852761	0.150306749	0.148773006	0.168711656	0.199386503	0.161042945	0.196319018	0.211656442	0.213190184	0.188650307	0.20398773	0.200927357	0
MK572531.1_Puntius_sophore	0.175572519	0.210687023	0.2	0.192366412	0.212213741	0.192366412	0.177099237	0.219847328	0.225954199	0.18778626	0.186259542	0.20610687	0.207633588	0.227480916	0.196946565	0.195419847	0.196946565	0.201526718	0.198473282	0.198473282	0.224427481	0.213740458	0.215267176	0.201526718	0.216793893	0.201526718	0.218320611	0.215267176	0.186259542	0.186259542	0.203053435	0.222900763	0.190839695	0.14351145	0.138931298	0.169465649	0.195419847	0.151145038	0.146564886	0.170992366	0.198473282	0.163358779	0.195419847	0.209160305	0.212213741	0.189312977	0.203053435	0.201538462	0.001526718
MK572532.1_Puntius_sophore	0.175572519	0.210687023	0.2	0.192366412	0.212213741	0.19389313	0.175572519	0.218320611	0.225954199	0.18778626	0.186259542	0.20610687	0.207633588	0.227480916	0.198473282	0.195419847	0.196946565	0.201526718	0.2	0.198473282	0.225954199	0.215267176	0.213740458	0.201526718	0.216793893	0.201526718	0.218320611	0.215267176	0.186259542	0.186259542	0.203053435	0.222900763	0.189312977	0.141984733	0.13740458	0.169465649	0.196946565	0.149618321	0.148091603	0.169465649	0.198473282	0.161832061	0.195419847	0.210687023	0.212213741	0.18778626	0.203053435	0.2	0
MK572534.1_Puntius_sophore	0.175572519	0.210687023	0.2	0.192366412	0.212213741	0.19389313	0.175572519	0.218320611	0.225954199	0.18778626	0.186259542	0.20610687	0.207633588	0.227480916	0.198473282	0.195419847	0.196946565	0.201526718	0.2	0.198473282	0.225954199	0.215267176	0.213740458	0.201526718	0.216793893	0.201526718	0.218320611	0.215267176	0.186259542	0.186259542	0.203053435	0.222900763	0.189312977	0.141984733	0.13740458	0.169465649	0.196946565	0.149618321	0.148091603	0.169465649	0.198473282	0.161832061	0.195419847	0.210687023	0.212213741	0.18778626	0.203053435	0.2	0
MG895646.1_Osteobrama_cotio_voucher_10553	0.180152672	0.227480916	0.203053435	0.174045802	0.213740458	0.201526718	0.189312977	0.222900763	0.2	0.203053435	0.198473282	0.227480916	0.225954199	0.207633588	0.198473282	0.190839695	0.180152672	0.20610687	0.203053435	0.2	0.215267176	0.216793893	0.215267176	0.207633588	0.210687023	0.207633588	0.209160305	0.215267176	0.190839695	0.195419847	0.219847328	0.209160305	0.190839695	0.138931298	0.138931298	0.184732824	0.203053435	0.163358779	0.155725191	0.181679389	0.2	0.184732824	0.181679389	0.207633588	0.222900763	0.178625954	0.2	0.193846154	0.123664122
MG895647.1_Osteobrama_cotio_voucher_10196	0.180152672	0.227480916	0.203053435	0.174045802	0.213740458	0.201526718	0.189312977	0.222900763	0.2	0.203053435	0.198473282	0.227480916	0.225954199	0.207633588	0.198473282	0.190839695	0.180152672	0.20610687	0.203053435	0.2	0.215267176	0.216793893	0.215267176	0.207633588	0.210687023	0.207633588	0.209160305	0.215267176	0.190839695	0.195419847	0.219847328	0.209160305	0.190839695	0.138931298	0.138931298	0.184732824	0.203053435	0.163358779	0.155725191	0.181679389	0.2	0.184732824	0.181679389	0.207633588	0.222900763	0.178625954	0.2	0.193846154	0.123664122
MG895645.1_Osteobrama_cotio_voucher_11486	0.174045802	0.218320611	0.198473282	0.184732824	0.215267176	0.201526718	0.189312977	0.224427481	0.201526718	0.196946565	0.192366412	0.222900763	0.221374046	0.209160305	0.196946565	0.204580153	0.178625954	0.196946565	0.198473282	0.186259542	0.203053435	0.209160305	0.213740458	0.196946565	0.204580153	0.198473282	0.215267176	0.219847328	0.19389313	0.2	0.212213741	0.210687023	0.183206107	0.14351145	0.138931298	0.174045802	0.209160305	0.151145038	0.155725191	0.178625954	0.201526718	0.174045802	0.201526718	0.212213741	0.215267176	0.189312977	0.183206107	0.193846154	0.11908397
MG895644.1_Osteobrama_cotio_voucher_11566	0.174045802	0.218320611	0.198473282	0.184732824	0.215267176	0.201526718	0.189312977	0.224427481	0.201526718	0.196946565	0.192366412	0.222900763	0.221374046	0.209160305	0.196946565	0.204580153	0.178625954	0.196946565	0.198473282	0.186259542	0.203053435	0.209160305	0.213740458	0.196946565	0.204580153	0.198473282	0.215267176	0.219847328	0.19389313	0.2	0.212213741	0.210687023	0.183206107	0.14351145	0.138931298	0.174045802	0.209160305	0.151145038	0.155725191	0.178625954	0.201526718	0.174045802	0.201526718	0.212213741	0.215267176	0.189312977	0.183206107	0.193846154	0.11908397
MH708075.1_Systomus_sarana_voucher_9983	0.155725191	0.2	0.186259542	0.175572519	0.192366412	0.184732824	0.164885496	0.224427481	0.207633588	0.192366412	0.195419847	0.225954199	0.224427481	0.20610687	0.174045802	0.19389313	0.19389313	0.203053435	0.203053435	0.181679389	0.2	0.219847328	0.216793893	0.203053435	0.19389313	0.192366412	0.215267176	0.212213741	0.180152672	0.18778626	0.209160305	0.213740458	0.192366412	0.112977099	0.120610687	0.154198473	0.190839695	0.122137405	0.140458015	0.163358779	0.19389313	0.154198473	0.181679389	0.204580153	0.190839695	0.163358779	0.19389313	0.170769231	0.126717557
MH708074.1_Systomus_sarana_voucher_10131	0.158778626	0.196946565	0.186259542	0.175572519	0.192366412	0.186259542	0.160305344	0.225954199	0.207633588	0.190839695	0.19389313	0.225954199	0.224427481	0.204580153	0.175572519	0.196946565	0.195419847	0.198473282	0.2	0.178625954	0.196946565	0.218320611	0.215267176	0.198473282	0.190839695	0.189312977	0.215267176	0.210687023	0.178625954	0.186259542	0.207633588	0.213740458	0.190839695	0.112977099	0.122137405	0.157251908	0.189312977	0.123664122	0.141984733	0.163358779	0.190839695	0.154198473	0.181679389	0.204580153	0.189312977	0.164885496	0.19389313	0.170769231	0.128244275
MK572052.1_Barbonymus_gonionotus	0.161832061	0.198473282	0.181679389	0.181679389	0.201526718	0.195419847	0.177099237	0.213740458	0.216793893	0.196946565	0.196946565	0.20610687	0.207633588	0.203053435	0.207633588	0.18778626	0.18778626	0.184732824	0.204580153	0.190839695	0.20610687	0.227480916	0.209160305	0.184732824	0.2	0.196946565	0.207633588	0.212213741	0.186259542	0.190839695	0.195419847	0.203053435	0.207633588	0.122137405	0.128244275	0.169465649	0.195419847	0.135877863	0.122137405	0.169465649	0.201526718	0.164885496	0.192366412	0.207633588	0.195419847	0.184732824	0.18778626	0.184615385	0.13129771
MK572051.1_Barbonymus_gonionotus	0.163358779	0.198473282	0.180152672	0.181679389	0.2	0.195419847	0.175572519	0.215267176	0.213740458	0.195419847	0.195419847	0.204580153	0.20610687	0.203053435	0.204580153	0.18778626	0.184732824	0.183206107	0.201526718	0.18778626	0.207633588	0.227480916	0.207633588	0.183206107	0.198473282	0.19389313	0.207633588	0.210687023	0.186259542	0.190839695	0.196946565	0.201526718	0.20610687	0.12519084	0.129770992	0.170992366	0.198473282	0.134351145	0.126717557	0.170992366	0.198473282	0.164885496	0.189312977	0.20610687	0.192366412	0.183206107	0.18778626	0.184615385	0.129770992
MK572404.1_Oreichthys_cosuatis	0.221374046	0.229007634	0.210687023	0.196946565	0.204580153	0.198473282	0.178625954	0.238167939	0.204580153	0.20610687	0.207633588	0.227480916	0.229007634	0.219847328	0.190839695	0.213740458	0.203053435	0.204580153	0.216793893	0.20610687	0.227480916	0.210687023	0.224427481	0.204580153	0.210687023	0.215267176	0.219847328	0.235114504	0.196946565	0.2	0.218320611	0.233587786	0.219847328	0.172519084	0.174045802	0.186259542	0.204580153	0.161832061	0.174045802	0.183206107	0.213740458	0.196946565	0.203053435	0.213740458	0.207633588	0.189312977	0.196946565	0.206153846	0.161832061
MK572403.1_Oreichthys_cosuatis	0.217791411	0.231595092	0.207055215	0.197852761	0.208588957	0.196319018	0.174846626	0.237730061	0.20398773	0.202453988	0.20398773	0.226993865	0.228527607	0.219325153	0.188650307	0.213190184	0.200920245	0.202453988	0.213190184	0.20398773	0.226993865	0.210122699	0.222392638	0.202453988	0.214723926	0.211656442	0.220858896	0.233128834	0.191717791	0.200920245	0.216257669	0.23006135	0.217791411	0.170245399	0.171779141	0.182515337	0.207055215	0.159509203	0.171779141	0.180981595	0.214723926	0.193251534	0.202453988	0.210122699	0.208588957	0.190184049	0.194785276	0.204018547	0.159509203
MK572283.1_Labeo_rohita	0.156682028	0.201228879	0.178187404	0.187403994	0.210445469	0.190476191	0.175115207	0.221198157	0.19969278	0.187403994	0.188940092	0.222734255	0.224270353	0.213517665	0.196620584	0.201228879	0.211981567	0.181259601	0.193548387	0.202764977	0.210445469	0.221198157	0.210445469	0.182795699	0.190476191	0.202764977	0.201228879	0.211981567	0.185867896	0.188940092	0.222734255	0.216589862	0.195084485	0	0.061443932	0.175115207	0.182795699	0.064516129	0.104454685	0.161290323	0.196620584	0.158218126	0.188940092	0.205837174	0.190476191	0.182795699	0.195084485	0.184210526	0.142857143
MK572219.1_Labeo_catla	0.160305344	0.203053435	0.177099237	0.186259542	0.203053435	0.190839695	0.178625954	0.227480916	0.20610687	0.203053435	0.204580153	0.222900763	0.224427481	0.210687023	0.189312977	0.203053435	0.204580153	0.18778626	0.196946565	0.19389313	0.215267176	0.213740458	0.219847328	0.18778626	0.195419847	0.196946565	0.209160305	0.221374046	0.2	0.195419847	0.212213741	0.209160305	0.198473282	0.061068702	0.059541985	0.174045802	0.180152672	0.003053435	0.109923664	0.175572519	0.190839695	0.154198473	0.195419847	0.215267176	0.184732824	0.183206107	0.203053435	0.18	0.146564886
MK572273.1_Labeo_angra	0.158778626	0.2	0.178625954	0.184732824	0.2	0.180152672	0.160305344	0.224427481	0.204580153	0.183206107	0.181679389	0.212213741	0.213740458	0.209160305	0.189312977	0.204580153	0.20610687	0.18778626	0.190839695	0.198473282	0.216793893	0.215267176	0.216793893	0.18778626	0.20610687	0.201526718	0.2	0.209160305	0.189312977	0.18778626	0.20610687	0.221374046	0.190839695	0.064122137	0.06870229	0.161832061	0.186259542	0.073282443	0.097709924	0.163358779	0.18778626	0.140458015	0.190839695	0.210687023	0.203053435	0.183206107	0.186259542	0.193846154	0.13740458
MK572279.1_Labeo_calbasu	0.149618321	0.209160305	0.19389313	0.189312977	0.210687023	0.186259542	0.180152672	0.224427481	0.209160305	0.192366412	0.190839695	0.218320611	0.216793893	0.222900763	0.18778626	0.195419847	0.196946565	0.183206107	0.181679389	0.18778626	0.213740458	0.222900763	0.219847328	0.183206107	0.189312977	0.2	0.210687023	0.216793893	0.196946565	0.195419847	0.224427481	0.212213741	0.189312977	0.06259542	0.001526718	0.169465649	0.183206107	0.061068702	0.100763359	0.167938931	0.183206107	0.149618321	0.196946565	0.20610687	0.209160305	0.180152672	0.198473282	0.193846154	0.138931298
MK572281.1_Labeo_calbasu	0.151145038	0.207633588	0.195419847	0.189312977	0.209160305	0.18778626	0.180152672	0.225954199	0.207633588	0.19389313	0.192366412	0.219847328	0.218320611	0.222900763	0.189312977	0.196946565	0.198473282	0.181679389	0.183206107	0.18778626	0.212213741	0.224427481	0.221374046	0.181679389	0.190839695	0.201526718	0.212213741	0.215267176	0.198473282	0.196946565	0.225954199	0.213740458	0.190839695	0.064122137	0.003053435	0.170992366	0.184732824	0.06259542	0.102290076	0.167938931	0.184732824	0.151145038	0.195419847	0.204580153	0.210687023	0.180152672	0.2	0.193846154	0.13740458
MK572280.1_Labeo_calbasu	0.149618321	0.209160305	0.19389313	0.189312977	0.210687023	0.186259542	0.180152672	0.224427481	0.209160305	0.192366412	0.190839695	0.218320611	0.216793893	0.222900763	0.18778626	0.195419847	0.196946565	0.183206107	0.181679389	0.18778626	0.213740458	0.222900763	0.219847328	0.183206107	0.189312977	0.2	0.210687023	0.216793893	0.196946565	0.195419847	0.224427481	0.212213741	0.189312977	0.06259542	0.001526718	0.169465649	0.183206107	0.061068702	0.100763359	0.167938931	0.183206107	0.149618321	0.196946565	0.20610687	0.209160305	0.180152672	0.198473282	0.193846154	0.138931298
MG895641.1_Labeo_gonius_voucher_11046	0.160305344	0.216793893	0.196946565	0.177099237	0.20610687	0.190839695	0.163358779	0.213740458	0.195419847	0.195419847	0.19389313	0.222900763	0.224427481	0.204580153	0.196946565	0.195419847	0.196946565	0.180152672	0.186259542	0.186259542	0.212213741	0.219847328	0.213740458	0.180152672	0.195419847	0.2	0.20610687	0.212213741	0.190839695	0.189312977	0.224427481	0.216793893	0.201526718	0.05648855	0.050381679	0.181679389	0.180152672	0.070229008	0.102290076	0.170992366	0.18778626	0.158778626	0.184732824	0.203053435	0.203053435	0.170992366	0.203053435	0.186153846	0.14351145
MK572282.1_Labeo_gonius	0.160305344	0.218320611	0.198473282	0.180152672	0.207633588	0.19389313	0.163358779	0.216793893	0.198473282	0.196946565	0.195419847	0.224427481	0.225954199	0.20610687	0.2	0.196946565	0.2	0.183206107	0.186259542	0.189312977	0.213740458	0.222900763	0.213740458	0.183206107	0.195419847	0.2	0.20610687	0.213740458	0.19389313	0.192366412	0.225954199	0.213740458	0.2	0.05648855	0.047328244	0.181679389	0.183206107	0.070229008	0.102290076	0.170992366	0.18778626	0.155725191	0.18778626	0.203053435	0.204580153	0.170992366	0.20610687	0.186153846	0.145038168
MK572145.1_Cyprinidae_sp._DU9034	0.160305344	0.218320611	0.18778626	0.184732824	0.216793893	0.203053435	0.186259542	0.215267176	0.198473282	0.2	0.198473282	0.210687023	0.212213741	0.212213741	0.212213741	0.207633588	0.2	0.189312977	0.183206107	0.2	0.203053435	0.232061069	0.216793893	0.189312977	0.203053435	0.189312977	0.210687023	0.209160305	0.196946565	0.198473282	0.210687023	0.215267176	0.196946565	0.090076336	0.07480916	0.170992366	0.189312977	0.087022901	0.108396947	0.177099237	0.18778626	0.149618321	0.207633588	0.196946565	0.2	0.180152672	0.19389313	0.195384615	0.140458015
MK572125.1_Cirrhinus_cirrhosus	0.162826421	0.201228879	0.193548387	0.19969278	0.207373272	0.195084485	0.178187404	0.219662058	0.207373272	0.188940092	0.188940092	0.205837174	0.207373272	0.211981567	0.204301075	0.179723502	0.202764977	0.198156682	0.192012289	0.195084485	0.224270353	0.22734255	0.205837174	0.198156682	0.201228879	0.196620584	0.201228879	0.215053763	0.190476191	0.201228879	0.211981567	0.219662058	0.198156682	0.104454685	0.102918587	0.175115207	0.19969278	0.113671275	0	0.184331797	0.202764977	0.164362519	0.196620584	0.213517665	0.20890937	0.192012289	0.187403994	0.202786378	0.149001536
MK572124.1_Cirrhinus_cirrhosus	0.164885496	0.203053435	0.195419847	0.198473282	0.20610687	0.19389313	0.177099237	0.218320611	0.207633588	0.190839695	0.190839695	0.207633588	0.209160305	0.212213741	0.203053435	0.178625954	0.203053435	0.196946565	0.192366412	0.19389313	0.224427481	0.229007634	0.20610687	0.196946565	0.201526718	0.198473282	0.201526718	0.215267176	0.192366412	0.2	0.213740458	0.221374046	0.196946565	0.103816794	0.102290076	0.175572519	0.2	0.112977099	0	0.184732824	0.201526718	0.164885496	0.196946565	0.212213741	0.209160305	0.190839695	0.18778626	0.203076923	0.148091603
MK572126.1_Cirrhinus_cirrhosus	0.164885496	0.203053435	0.195419847	0.198473282	0.20610687	0.19389313	0.177099237	0.218320611	0.207633588	0.190839695	0.190839695	0.207633588	0.209160305	0.212213741	0.203053435	0.178625954	0.203053435	0.196946565	0.192366412	0.19389313	0.224427481	0.229007634	0.20610687	0.196946565	0.201526718	0.198473282	0.201526718	0.215267176	0.192366412	0.2	0.213740458	0.221374046	0.196946565	0.103816794	0.102290076	0.175572519	0.2	0.112977099	0	0.184732824	0.201526718	0.164885496	0.196946565	0.212213741	0.209160305	0.190839695	0.18778626	0.203076923	0.148091603
MK572277.1_Labeo_boggut	0.138931298	0.213740458	0.207633588	0.198473282	0.213740458	0.204580153	0.172519084	0.215267176	0.216793893	0.19389313	0.196946565	0.2	0.201526718	0.215267176	0.201526718	0.186259542	0.19389313	0.183206107	0.177099237	0.170992366	0.216793893	0.213740458	0.215267176	0.183206107	0.192366412	0.207633588	0.203053435	0.221374046	0.192366412	0.203053435	0.216793893	0.212213741	0.203053435	0.100763359	0.077862595	0.183206107	0.203053435	0.096183206	0.085496183	0.175572519	0.190839695	0.161832061	0.195419847	0.207633588	0.215267176	0.184732824	0.192366412	0.195384615	0.13129771
MK572276.1_Labeo_boggut	0.138931298	0.213740458	0.207633588	0.198473282	0.213740458	0.204580153	0.172519084	0.215267176	0.216793893	0.19389313	0.196946565	0.2	0.201526718	0.215267176	0.201526718	0.186259542	0.19389313	0.183206107	0.177099237	0.170992366	0.216793893	0.213740458	0.215267176	0.183206107	0.192366412	0.207633588	0.203053435	0.221374046	0.192366412	0.203053435	0.216793893	0.212213741	0.203053435	0.100763359	0.077862595	0.183206107	0.203053435	0.096183206	0.085496183	0.175572519	0.190839695	0.161832061	0.195419847	0.207633588	0.215267176	0.184732824	0.192366412	0.195384615	0.13129771
MK572278.1_Labeo_boggut	0.136577708	0.215070644	0.205651491	0.199372057	0.216640502	0.20722135	0.175824176	0.21978022	0.216640502	0.189952904	0.193092622	0.197802198	0.199372057	0.216640502	0.200941915	0.188383046	0.19466248	0.183673469	0.177394035	0.172684458	0.216640502	0.215070644	0.21978022	0.183673469	0.189952904	0.205651491	0.200941915	0.221350079	0.191522763	0.20722135	0.216640502	0.213500785	0.204081633	0.098901099	0.076923077	0.182103611	0.202511774	0.09733124	0.087912088	0.175824176	0.193092622	0.163265306	0.196232339	0.210361068	0.216640502	0.185243328	0.193092622	0.196202532	0.133437991
MK572274.1_Labeo_boga	0.149618321	0.203053435	0.19389313	0.2	0.204580153	0.195419847	0.177099237	0.209160305	0.204580153	0.189312977	0.186259542	0.209160305	0.210687023	0.224427481	0.20610687	0.18778626	0.19389313	0.186259542	0.183206107	0.181679389	0.219847328	0.232061069	0.216793893	0.186259542	0.189312977	0.198473282	0.20610687	0.230534351	0.186259542	0.209160305	0.212213741	0.207633588	0.195419847	0.088549618	0.06870229	0.177099237	0.20610687	0.087022901	0.082442748	0.175572519	0.192366412	0.154198473	0.196946565	0.209160305	0.198473282	0.180152672	0.178625954	0.189230769	0.13740458
MK572275.1_Labeo_boga	0.151145038	0.204580153	0.195419847	0.201526718	0.204580153	0.196946565	0.178625954	0.209160305	0.204580153	0.189312977	0.186259542	0.209160305	0.210687023	0.224427481	0.207633588	0.189312977	0.195419847	0.18778626	0.183206107	0.181679389	0.219847328	0.233587786	0.216793893	0.18778626	0.189312977	0.2	0.20610687	0.230534351	0.186259542	0.210687023	0.212213741	0.207633588	0.196946565	0.090076336	0.070229008	0.178625954	0.204580153	0.088549618	0.083969466	0.174045802	0.19389313	0.154198473	0.198473282	0.209160305	0.2	0.180152672	0.180152672	0.190769231	0.138931298
MK572253.1_Gymnostomus_ariza	0.166412214	0.20610687	0.184732824	0.19389313	0.210687023	0.190839695	0.170992366	0.216793893	0.209160305	0.192366412	0.18778626	0.212213741	0.210687023	0.221374046	0.189312977	0.190839695	0.2	0.183206107	0.189312977	0.189312977	0.212213741	0.216793893	0.18778626	0.184732824	0.203053435	0.20610687	0.212213741	0.230534351	0.201526718	0.196946565	0.209160305	0.20610687	0.204580153	0.128244275	0.109923664	0.152671756	0.195419847	0.122137405	0.13740458	0.167938931	0.198473282	0.160305344	0.184732824	0.204580153	0.189312977	0.186259542	0.183206107	0.190769231	0.14351145
MK572255.1_Gymnostomus_ariza	0.166412214	0.20610687	0.184732824	0.19389313	0.210687023	0.192366412	0.172519084	0.216793893	0.210687023	0.19389313	0.189312977	0.212213741	0.210687023	0.221374046	0.190839695	0.192366412	0.201526718	0.184732824	0.190839695	0.190839695	0.212213741	0.216793893	0.18778626	0.186259542	0.203053435	0.207633588	0.213740458	0.230534351	0.201526718	0.198473282	0.209160305	0.20610687	0.20610687	0.128244275	0.111450382	0.152671756	0.19389313	0.123664122	0.135877863	0.167938931	0.2	0.158778626	0.186259542	0.204580153	0.190839695	0.186259542	0.184732824	0.189230769	0.145038168
MK572256.1_Gymnostomus_ariza	0.166412214	0.20610687	0.184732824	0.19389313	0.210687023	0.192366412	0.172519084	0.216793893	0.210687023	0.19389313	0.189312977	0.212213741	0.210687023	0.221374046	0.190839695	0.192366412	0.201526718	0.184732824	0.190839695	0.190839695	0.212213741	0.216793893	0.18778626	0.186259542	0.203053435	0.207633588	0.213740458	0.230534351	0.201526718	0.198473282	0.209160305	0.20610687	0.20610687	0.128244275	0.111450382	0.152671756	0.19389313	0.123664122	0.135877863	0.167938931	0.2	0.158778626	0.186259542	0.204580153	0.190839695	0.186259542	0.184732824	0.189230769	0.145038168
MK572254.1_Gymnostomus_ariza	0.164885496	0.20610687	0.184732824	0.192366412	0.209160305	0.192366412	0.170992366	0.215267176	0.209160305	0.192366412	0.18778626	0.210687023	0.209160305	0.221374046	0.190839695	0.190839695	0.2	0.184732824	0.189312977	0.190839695	0.210687023	0.215267176	0.186259542	0.186259542	0.204580153	0.207633588	0.213740458	0.229007634	0.2	0.198473282	0.207633588	0.20610687	0.204580153	0.126717557	0.109923664	0.151145038	0.19389313	0.122137405	0.134351145	0.166412214	0.198473282	0.157251908	0.184732824	0.203053435	0.190839695	0.184732824	0.183206107	0.187692308	0.14351145
MK572147.1_Cyprinus_carpio	0.166412214	0.198473282	0.195419847	0.181679389	0.201526718	0.195419847	0.161832061	0.212213741	0.219847328	0.189312977	0.18778626	0.212213741	0.213740458	0.216793893	0.203053435	0.174045802	0.196946565	0.201526718	0.2	0.2	0.20610687	0.224427481	0.2	0.201526718	0.189312977	0.190839695	0.210687023	0.213740458	0.192366412	0.192366412	0.201526718	0.216793893	0.18778626	0.109923664	0.099236641	0.175572519	0.203053435	0.128244275	0.099236641	0.163358779	0.189312977	0.157251908	0.19389313	0.215267176	0.203053435	0.201526718	0.189312977	0.193846154	0.123664122
MK572146.1_Cyprinus_carpio	0.166412214	0.198473282	0.195419847	0.181679389	0.201526718	0.195419847	0.161832061	0.212213741	0.219847328	0.189312977	0.18778626	0.212213741	0.213740458	0.216793893	0.203053435	0.174045802	0.196946565	0.201526718	0.2	0.2	0.20610687	0.224427481	0.2	0.201526718	0.189312977	0.190839695	0.210687023	0.213740458	0.192366412	0.192366412	0.201526718	0.216793893	0.18778626	0.109923664	0.099236641	0.175572519	0.203053435	0.128244275	0.099236641	0.163358779	0.189312977	0.157251908	0.19389313	0.215267176	0.203053435	0.201526718	0.189312977	0.193846154	0.123664122
MK572607.1_Tariqilabeo_latius	0.166412214	0.216793893	0.2	0.183206107	0.215267176	0.192366412	0.164885496	0.221374046	0.20610687	0.196946565	0.198473282	0.215267176	0.213740458	0.210687023	0.190839695	0.186259542	0.19389313	0.195419847	0.204580153	0.19389313	0.210687023	0.215267176	0.204580153	0.195419847	0.189312977	0.189312977	0.207633588	0.216793893	0.186259542	0.198473282	0.209160305	0.215267176	0.19389313	0.120610687	0.117557252	0.169465649	0.190839695	0.11908397	0.13129771	0.163358779	0.184732824	0.158778626	0.201526718	0.20610687	0.201526718	0.174045802	0.190839695	0.187692308	0.126717557
MK572609.1_Tariqilabeo_latius	0.169465649	0.216793893	0.198473282	0.189312977	0.219847328	0.196946565	0.164885496	0.222900763	0.210687023	0.196946565	0.198473282	0.213740458	0.212213741	0.210687023	0.195419847	0.192366412	0.198473282	0.203053435	0.201526718	0.196946565	0.212213741	0.218320611	0.203053435	0.203053435	0.195419847	0.18778626	0.20610687	0.224427481	0.186259542	0.203053435	0.20610687	0.215267176	0.196946565	0.12519084	0.122137405	0.167938931	0.198473282	0.123664122	0.132824428	0.161832061	0.18778626	0.158778626	0.207633588	0.210687023	0.20610687	0.177099237	0.190839695	0.190769231	0.134351145
MK572608.1_Tariqilabeo_latius	0.167938931	0.216793893	0.198473282	0.184732824	0.216793893	0.19389313	0.161832061	0.219847328	0.209160305	0.196946565	0.198473282	0.213740458	0.212213741	0.209160305	0.190839695	0.186259542	0.195419847	0.196946565	0.203053435	0.195419847	0.209160305	0.216793893	0.203053435	0.196946565	0.190839695	0.18778626	0.204580153	0.219847328	0.186259542	0.2	0.20610687	0.213740458	0.195419847	0.123664122	0.120610687	0.166412214	0.19389313	0.11908397	0.128244275	0.163358779	0.186259542	0.158778626	0.204580153	0.20610687	0.203053435	0.174045802	0.189312977	0.187692308	0.129770992
MK572367.1_Neolissochilus_stracheyi	0.167938931	0.218320611	0.196946565	0.174045802	0.212213741	0.189312977	0.175572519	0.215267176	0.209160305	0.201526718	0.20610687	0.218320611	0.219847328	0.20610687	0.201526718	0.18778626	0.189312977	0.20610687	0.190839695	0.184732824	0.207633588	0.221374046	0.2	0.20610687	0.209160305	0.2	0.203053435	0.210687023	0.19389313	0.189312977	0.219847328	0.210687023	0.192366412	0.117557252	0.123664122	0.167938931	0.181679389	0.120610687	0.135877863	0.154198473	0.192366412	0.160305344	0.196946565	0.209160305	0.198473282	0.189312977	0.196946565	0.18	0.13129771
MK572366.1_Neolissochilus_stracheyi	0.167938931	0.218320611	0.196946565	0.174045802	0.212213741	0.189312977	0.175572519	0.215267176	0.209160305	0.201526718	0.20610687	0.218320611	0.219847328	0.20610687	0.201526718	0.18778626	0.189312977	0.20610687	0.190839695	0.184732824	0.207633588	0.221374046	0.2	0.20610687	0.209160305	0.2	0.203053435	0.210687023	0.19389313	0.189312977	0.219847328	0.210687023	0.192366412	0.117557252	0.123664122	0.167938931	0.181679389	0.120610687	0.135877863	0.154198473	0.192366412	0.160305344	0.196946565	0.209160305	0.198473282	0.189312977	0.196946565	0.18	0.13129771
MK572365.1_Neolissochilus_stracheyi	0.170992366	0.219847328	0.19389313	0.174045802	0.209160305	0.190839695	0.175572519	0.215267176	0.210687023	0.2	0.204580153	0.224427481	0.225954199	0.207633588	0.196946565	0.186259542	0.192366412	0.203053435	0.184732824	0.181679389	0.209160305	0.221374046	0.201526718	0.203053435	0.213740458	0.198473282	0.2	0.213740458	0.195419847	0.190839695	0.219847328	0.213740458	0.19389313	0.116030534	0.128244275	0.166412214	0.184732824	0.11908397	0.135877863	0.152671756	0.195419847	0.164885496	0.19389313	0.210687023	0.195419847	0.190839695	0.196946565	0.18	0.129770992
MK572093.1_Chagunius_chagunio	0.195419847	0.207633588	0.215267176	0.203053435	0.233587786	0.204580153	0.195419847	0.224427481	0.227480916	0.2	0.201526718	0.212213741	0.213740458	0.216793893	0.2	0.203053435	0.221374046	0.216793893	0.218320611	0.218320611	0.224427481	0.232061069	0.222900763	0.216793893	0.236641221	0.229007634	0.19389313	0.233587786	0.184732824	0.209160305	0.221374046	0.242748092	0.20610687	0.170992366	0.167938931	0.18778626	0.210687023	0.175572519	0.178625954	0.177099237	0.222900763	0.19389313	0.213740458	0.229007634	0.218320611	0.19389313	0.212213741	0.230769231	0.169465649
MK572094.1_Chagunius_chagunio	0.192366412	0.20610687	0.212213741	0.2	0.230534351	0.204580153	0.195419847	0.224427481	0.225954199	0.198473282	0.2	0.215267176	0.216793893	0.216793893	0.196946565	0.198473282	0.218320611	0.213740458	0.215267176	0.215267176	0.222900763	0.225954199	0.221374046	0.213740458	0.233587786	0.229007634	0.198473282	0.230534351	0.183206107	0.20610687	0.224427481	0.244274809	0.20610687	0.164885496	0.164885496	0.186259542	0.207633588	0.169465649	0.172519084	0.177099237	0.219847328	0.19389313	0.210687023	0.227480916	0.212213741	0.196946565	0.209160305	0.229230769	0.167938931
MK572141.1_Ctenopharyngodon_idella	0.160305344	0.216793893	0.186259542	0.192366412	0.189312977	0.172519084	0.158778626	0.19389313	0.216793893	0.207633588	0.204580153	0.213740458	0.213740458	0.222900763	0.196946565	0.178625954	0.2	0.175572519	0.18778626	0.184732824	0.221374046	0.222900763	0.192366412	0.175572519	0.20610687	0.189312977	0.196946565	0.216793893	0.178625954	0.201526718	0.218320611	0.222900763	0.196946565	0.140458015	0.132824428	0.149618321	0.198473282	0.154198473	0.135877863	0.152671756	0.190839695	0.169465649	0.184732824	0.196946565	0.192366412	0.18778626	0.195419847	0.196923077	0.138931298
MK572142.1_Ctenopharyngodon_idella	0.160305344	0.216793893	0.186259542	0.192366412	0.189312977	0.172519084	0.158778626	0.19389313	0.216793893	0.207633588	0.204580153	0.213740458	0.213740458	0.222900763	0.196946565	0.178625954	0.2	0.175572519	0.18778626	0.184732824	0.221374046	0.222900763	0.192366412	0.175572519	0.20610687	0.189312977	0.196946565	0.216793893	0.178625954	0.201526718	0.218320611	0.222900763	0.196946565	0.140458015	0.132824428	0.149618321	0.198473282	0.154198473	0.135877863	0.152671756	0.190839695	0.169465649	0.184732824	0.196946565	0.192366412	0.18778626	0.195419847	0.196923077	0.138931298
MK572333.1_Mylopharyngodon_piceus	0.158778626	0.212213741	0.183206107	0.189312977	0.192366412	0.181679389	0.172519084	0.207633588	0.213740458	0.213740458	0.210687023	0.221374046	0.221374046	0.204580153	0.203053435	0.180152672	0.174045802	0.192366412	0.195419847	0.18778626	0.19389313	0.224427481	0.190839695	0.19389313	0.195419847	0.180152672	0.19389313	0.209160305	0.175572519	0.19389313	0.210687023	0.198473282	0.198473282	0.152671756	0.148091603	0.184732824	0.177099237	0.154198473	0.149618321	0.166412214	0.2	0.161832061	0.186259542	0.19389313	0.195419847	0.18778626	0.189312977	0.184615385	0.166412214
MK572264.1_Hypophthalmichthys_molitrix	0.164885496	0.209160305	0.167938931	0.183206107	0.198473282	0.183206107	0.163358779	0.20610687	0.204580153	0.2	0.198473282	0.224427481	0.224427481	0.210687023	0.184732824	0.177099237	0.18778626	0.18778626	0.190839695	0.183206107	0.215267176	0.222900763	0.204580153	0.18778626	0.201526718	0.183206107	0.181679389	0.215267176	0.184732824	0.195419847	0.204580153	0.195419847	0.190839695	0.145038168	0.128244275	0.151145038	0.177099237	0.135877863	0.146564886	0.152671756	0.180152672	0.152671756	0.183206107	0.195419847	0.195419847	0.177099237	0.195419847	0.18	0.158778626
MK572265.1_Hypophthalmichthys_nobilis	0.157251908	0.218320611	0.184732824	0.183206107	0.198473282	0.175572519	0.167938931	0.207633588	0.207633588	0.221374046	0.222900763	0.219847328	0.219847328	0.212213741	0.189312977	0.183206107	0.184732824	0.192366412	0.190839695	0.18778626	0.20610687	0.222900763	0.213740458	0.192366412	0.20610687	0.181679389	0.196946565	0.215267176	0.183206107	0.204580153	0.213740458	0.20610687	0.201526718	0.149618321	0.135877863	0.166412214	0.175572519	0.135877863	0.154198473	0.166412214	0.183206107	0.172519084	0.181679389	0.196946565	0.196946565	0.192366412	0.203053435	0.187692308	0.158778626
MK572544.1_Rasbora_rasbora	0.169465649	0.233587786	0.2	0.18778626	0.224427481	0.192366412	0.178625954	0.222900763	0.210687023	0.207633588	0.212213741	0.225954199	0.225954199	0.216793893	0.20610687	0.198473282	0.2	0.19389313	0.201526718	0.198473282	0.2	0.229007634	0.209160305	0.195419847	0.225954199	0.20610687	0.190839695	0.215267176	0.190839695	0.203053435	0.218320611	0.222900763	0.204580153	0.160305344	0.152671756	0.180152672	0.20610687	0.170992366	0.167938931	0.174045802	0.18778626	0.189312977	0.213740458	0.210687023	0.207633588	0.189312977	0.198473282	0.207692308	0.157251908
MK572545.1_Rasbora_rasbora	0.167938931	0.233587786	0.19389313	0.18778626	0.224427481	0.192366412	0.180152672	0.224427481	0.212213741	0.209160305	0.213740458	0.221374046	0.221374046	0.212213741	0.20610687	0.195419847	0.196946565	0.192366412	0.203053435	0.2	0.198473282	0.225954199	0.207633588	0.19389313	0.222900763	0.204580153	0.186259542	0.212213741	0.190839695	0.2	0.213740458	0.224427481	0.20610687	0.160305344	0.152671756	0.183206107	0.2	0.167938931	0.164885496	0.174045802	0.190839695	0.183206107	0.210687023	0.209160305	0.207633588	0.189312977	0.192366412	0.207692308	0.158778626
MK572546.1_Rasbora_rasbora	0.167938931	0.233587786	0.19389313	0.18778626	0.224427481	0.192366412	0.180152672	0.224427481	0.212213741	0.209160305	0.213740458	0.221374046	0.221374046	0.212213741	0.20610687	0.195419847	0.196946565	0.192366412	0.203053435	0.2	0.198473282	0.225954199	0.207633588	0.19389313	0.222900763	0.204580153	0.186259542	0.212213741	0.190839695	0.2	0.213740458	0.224427481	0.20610687	0.160305344	0.152671756	0.183206107	0.2	0.167938931	0.164885496	0.174045802	0.190839695	0.183206107	0.210687023	0.209160305	0.207633588	0.189312977	0.192366412	0.207692308	0.158778626
MK572021.1_Amblypharyngodon_mola	0.168711656	0.219325153	0.168711656	0.188650307	0.210122699	0.207055215	0.188650307	0.220858896	0.217791411	0.219325153	0.222392638	0.214723926	0.216257669	0.188650307	0.216257669	0.20398773	0.191717791	0.196319018	0.213190184	0.208588957	0.211656442	0.205521472	0.208588957	0.197852761	0.208588957	0.197852761	0.199386503	0.211656442	0.200920245	0.193251534	0.217791411	0.205521472	0.211656442	0.145705522	0.165644172	0.193251534	0.193251534	0.148773006	0.165644172	0.18404908	0.208588957	0.179447853	0.197852761	0.202453988	0.197852761	0.197852761	0.191717791	0.191653787	0.150306749
MK572017.1_Amblypharyngodon_mola	0.169724771	0.221712538	0.169724771	0.186544343	0.211009174	0.204892966	0.189602447	0.218654434	0.218654434	0.221712538	0.224770642	0.217125382	0.218654434	0.191131499	0.21559633	0.203363914	0.191131499	0.195718654	0.214067278	0.20795107	0.212538226	0.20795107	0.20795107	0.197247706	0.209480122	0.198776758	0.198776758	0.209480122	0.203363914	0.194189602	0.218654434	0.20795107	0.209480122	0.146788991	0.166666667	0.194189602	0.191131499	0.149847095	0.166666667	0.186544343	0.209480122	0.180428135	0.198776758	0.201834862	0.197247706	0.198776758	0.191131499	0.189522342	0.151376147
MK572022.1_Amblypharyngodon_mola	0.169724771	0.221712538	0.169724771	0.186544343	0.211009174	0.204892966	0.189602447	0.218654434	0.218654434	0.221712538	0.224770642	0.217125382	0.218654434	0.191131499	0.21559633	0.203363914	0.191131499	0.195718654	0.214067278	0.20795107	0.212538226	0.20795107	0.20795107	0.197247706	0.209480122	0.198776758	0.198776758	0.209480122	0.203363914	0.194189602	0.218654434	0.20795107	0.209480122	0.146788991	0.166666667	0.194189602	0.191131499	0.149847095	0.166666667	0.186544343	0.209480122	0.180428135	0.198776758	0.201834862	0.197247706	0.198776758	0.191131499	0.189522342	0.151376147
MK572020.1_Amblypharyngodon_mola	0.169465649	0.221374046	0.169465649	0.186259542	0.210687023	0.204580153	0.189312977	0.218320611	0.218320611	0.221374046	0.224427481	0.216793893	0.218320611	0.190839695	0.215267176	0.203053435	0.190839695	0.195419847	0.213740458	0.207633588	0.212213741	0.207633588	0.207633588	0.196946565	0.209160305	0.198473282	0.198473282	0.209160305	0.203053435	0.19389313	0.218320611	0.207633588	0.209160305	0.146564886	0.166412214	0.19389313	0.190839695	0.149618321	0.166412214	0.186259542	0.209160305	0.180152672	0.198473282	0.201526718	0.196946565	0.198473282	0.190839695	0.189230769	0.151145038
MK572018.1_Amblypharyngodon_mola	0.169465649	0.221374046	0.169465649	0.186259542	0.210687023	0.204580153	0.189312977	0.218320611	0.218320611	0.221374046	0.224427481	0.216793893	0.218320611	0.190839695	0.215267176	0.203053435	0.190839695	0.195419847	0.213740458	0.207633588	0.212213741	0.207633588	0.207633588	0.196946565	0.209160305	0.198473282	0.198473282	0.209160305	0.203053435	0.19389313	0.218320611	0.207633588	0.209160305	0.146564886	0.166412214	0.19389313	0.190839695	0.149618321	0.166412214	0.186259542	0.209160305	0.180152672	0.198473282	0.201526718	0.196946565	0.198473282	0.190839695	0.189230769	0.151145038
MK572019.1_Amblypharyngodon_mola	0.169465649	0.221374046	0.169465649	0.186259542	0.210687023	0.204580153	0.189312977	0.218320611	0.218320611	0.221374046	0.224427481	0.216793893	0.218320611	0.190839695	0.215267176	0.203053435	0.190839695	0.195419847	0.213740458	0.207633588	0.212213741	0.207633588	0.207633588	0.196946565	0.209160305	0.198473282	0.198473282	0.209160305	0.203053435	0.19389313	0.218320611	0.207633588	0.209160305	0.146564886	0.166412214	0.19389313	0.190839695	0.149618321	0.166412214	0.186259542	0.209160305	0.180152672	0.198473282	0.201526718	0.196946565	0.198473282	0.190839695	0.189230769	0.151145038
MK572543.1_Rasbora_daniconius	0.163358779	0.218320611	0.186259542	0.181679389	0.198473282	0.203053435	0.186259542	0.229007634	0.198473282	0.224427481	0.225954199	0.230534351	0.230534351	0.225954199	0.209160305	0.181679389	0.204580153	0.161832061	0.213740458	0.20610687	0.207633588	0.219847328	0.201526718	0.163358779	0.204580153	0.18778626	0.190839695	0.215267176	0.196946565	0.212213741	0.216793893	0.213740458	0.212213741	0.138931298	0.146564886	0.167938931	0.18778626	0.145038168	0.152671756	0.167938931	0.209160305	0.172519084	0.2	0.189312977	0.198473282	0.189312977	0.196946565	0.189230769	0.160305344
MK572542.1_Rasbora_daniconius	0.160305344	0.215267176	0.189312977	0.181679389	0.198473282	0.203053435	0.184732824	0.227480916	0.198473282	0.221374046	0.222900763	0.230534351	0.230534351	0.224427481	0.204580153	0.186259542	0.203053435	0.161832061	0.213740458	0.203053435	0.210687023	0.219847328	0.198473282	0.163358779	0.203053435	0.186259542	0.189312977	0.213740458	0.19389313	0.212213741	0.216793893	0.210687023	0.209160305	0.140458015	0.145038168	0.169465649	0.183206107	0.146564886	0.151145038	0.166412214	0.20610687	0.169465649	0.196946565	0.189312977	0.2	0.192366412	0.195419847	0.190769231	0.158778626
MK572541.1_Rasbora_daniconius	0.163358779	0.218320611	0.186259542	0.181679389	0.198473282	0.203053435	0.186259542	0.229007634	0.198473282	0.224427481	0.225954199	0.230534351	0.230534351	0.225954199	0.209160305	0.181679389	0.204580153	0.161832061	0.213740458	0.20610687	0.207633588	0.219847328	0.201526718	0.163358779	0.204580153	0.18778626	0.190839695	0.215267176	0.196946565	0.212213741	0.216793893	0.213740458	0.212213741	0.138931298	0.146564886	0.167938931	0.18778626	0.145038168	0.152671756	0.167938931	0.209160305	0.172519084	0.2	0.189312977	0.198473282	0.189312977	0.196946565	0.189230769	0.160305344
MK572540.1_Rasbora_daniconius	0.163358779	0.218320611	0.186259542	0.181679389	0.198473282	0.203053435	0.186259542	0.229007634	0.198473282	0.224427481	0.225954199	0.230534351	0.230534351	0.225954199	0.209160305	0.181679389	0.204580153	0.161832061	0.213740458	0.20610687	0.207633588	0.219847328	0.201526718	0.163358779	0.204580153	0.18778626	0.190839695	0.215267176	0.196946565	0.212213741	0.216793893	0.213740458	0.212213741	0.138931298	0.146564886	0.167938931	0.18778626	0.145038168	0.152671756	0.167938931	0.209160305	0.172519084	0.2	0.189312977	0.198473282	0.189312977	0.196946565	0.189230769	0.160305344
MF172758.1_Devario_anomalus_x_Devario_aequipinnatus_voucher_10786	0.238167939	0.282442748	0.247328244	0.250381679	0.265648855	0.250381679	0.229007634	0.271755725	0.265648855	0.273282443	0.273282443	0.265648855	0.265648855	0.250381679	0.267175573	0.247328244	0.259541985	0.250381679	0.261068702	0.26259542	0.267175573	0.276335878	0.25648855	0.251908397	0.273282443	0.241221374	0.245801527	0.261068702	0.267175573	0.26870229	0.264122137	0.261068702	0.247328244	0.213740458	0.222900763	0.241221374	0.245801527	0.222900763	0.218320611	0.216793893	0.251908397	0.230534351	0.242748092	0.261068702	0.251908397	0.236641221	0.261068702	0.276923077	0.222900763
MF172757.1_Devario_anomalus_x_Devario_aequipinnatus_voucher_10787	0.238167939	0.282442748	0.247328244	0.250381679	0.265648855	0.250381679	0.229007634	0.271755725	0.265648855	0.273282443	0.273282443	0.265648855	0.265648855	0.250381679	0.267175573	0.247328244	0.259541985	0.250381679	0.261068702	0.26259542	0.267175573	0.276335878	0.25648855	0.251908397	0.273282443	0.241221374	0.245801527	0.261068702	0.267175573	0.26870229	0.264122137	0.261068702	0.247328244	0.213740458	0.222900763	0.241221374	0.245801527	0.222900763	0.218320611	0.216793893	0.251908397	0.230534351	0.242748092	0.261068702	0.251908397	0.236641221	0.261068702	0.276923077	0.222900763
MF172746.1_Devario_aequipinnatus_voucher_9866	0.236641221	0.280916031	0.248854962	0.248854962	0.264122137	0.248854962	0.230534351	0.273282443	0.267175573	0.271755725	0.271755725	0.264122137	0.264122137	0.248854962	0.265648855	0.248854962	0.258015267	0.248854962	0.259541985	0.261068702	0.265648855	0.277862595	0.254961832	0.250381679	0.271755725	0.242748092	0.247328244	0.26259542	0.265648855	0.270229008	0.26259542	0.259541985	0.245801527	0.212213741	0.221374046	0.239694657	0.247328244	0.224427481	0.216793893	0.218320611	0.250381679	0.232061069	0.244274809	0.259541985	0.250381679	0.238167939	0.259541985	0.275384615	0.221374046
MF172744.1_Devario_aequipinnatus_voucher_10198	0.239694657	0.280916031	0.245801527	0.248854962	0.267175573	0.250381679	0.227480916	0.273282443	0.265648855	0.271755725	0.271755725	0.265648855	0.265648855	0.251908397	0.267175573	0.245801527	0.258015267	0.248854962	0.26259542	0.261068702	0.26870229	0.277862595	0.254961832	0.250381679	0.271755725	0.239694657	0.245801527	0.26259542	0.267175573	0.26870229	0.26259542	0.26259542	0.248854962	0.212213741	0.221374046	0.239694657	0.244274809	0.221374046	0.219847328	0.215267176	0.250381679	0.229007634	0.241221374	0.259541985	0.253435115	0.236641221	0.26259542	0.275384615	0.221374046
MF172745.1_Devario_aequipinnatus_voucher_10126	0.236641221	0.280916031	0.248854962	0.248854962	0.264122137	0.248854962	0.230534351	0.273282443	0.267175573	0.271755725	0.271755725	0.264122137	0.264122137	0.248854962	0.265648855	0.248854962	0.258015267	0.248854962	0.259541985	0.261068702	0.265648855	0.277862595	0.254961832	0.250381679	0.271755725	0.242748092	0.247328244	0.26259542	0.265648855	0.270229008	0.26259542	0.259541985	0.245801527	0.212213741	0.221374046	0.239694657	0.247328244	0.224427481	0.216793893	0.218320611	0.250381679	0.232061069	0.244274809	0.259541985	0.250381679	0.238167939	0.259541985	0.275384615	0.221374046
MF172763.1_Devario_deruptotalea_voucher_7069	0.236641221	0.270229008	0.244274809	0.235114504	0.248854962	0.242748092	0.236641221	0.279389313	0.264122137	0.271755725	0.270229008	0.26870229	0.270229008	0.244274809	0.265648855	0.245801527	0.254961832	0.244274809	0.250381679	0.251908397	0.267175573	0.27480916	0.242748092	0.245801527	0.26870229	0.232061069	0.25648855	0.26259542	0.254961832	0.261068702	0.264122137	0.245801527	0.245801527	0.203053435	0.210687023	0.233587786	0.247328244	0.210687023	0.216793893	0.209160305	0.239694657	0.224427481	0.244274809	0.251908397	0.253435115	0.242748092	0.258015267	0.263076923	0.218320611
MF172779.1_Devario_coxi_voucher_10544	0.235114504	0.26870229	0.250381679	0.241221374	0.264122137	0.244274809	0.235114504	0.287022901	0.265648855	0.26870229	0.267175573	0.265648855	0.265648855	0.25648855	0.26259542	0.250381679	0.254961832	0.248854962	0.259541985	0.25648855	0.264122137	0.277862595	0.247328244	0.250381679	0.267175573	0.238167939	0.259541985	0.267175573	0.25648855	0.261068702	0.264122137	0.253435115	0.247328244	0.210687023	0.216793893	0.236641221	0.248854962	0.216793893	0.215267176	0.210687023	0.242748092	0.225954199	0.242748092	0.261068702	0.244274809	0.241221374	0.261068702	0.269230769	0.218320611
MF172754.1_Devario_aequipinnatus_voucher_10223	0.239263804	0.283742331	0.248466258	0.25	0.265337423	0.25	0.228527607	0.271472393	0.265337423	0.274539877	0.274539877	0.266871166	0.266871166	0.251533742	0.266871166	0.246932515	0.259202454	0.25	0.262269939	0.262269939	0.266871166	0.277607362	0.257668712	0.251533742	0.273006135	0.242331288	0.246932515	0.260736196	0.268404908	0.268404908	0.265337423	0.262269939	0.246932515	0.213190184	0.222392638	0.242331288	0.245398773	0.222392638	0.217791411	0.217791411	0.251533742	0.231595092	0.242331288	0.260736196	0.251533742	0.236196319	0.260736196	0.276661515	0.222392638
MF172753.1_Devario_aequipinnatus_voucher_DU6188	0.238167939	0.282442748	0.247328244	0.250381679	0.265648855	0.250381679	0.229007634	0.271755725	0.265648855	0.273282443	0.273282443	0.265648855	0.265648855	0.250381679	0.267175573	0.247328244	0.259541985	0.250381679	0.261068702	0.26259542	0.267175573	0.276335878	0.25648855	0.251908397	0.273282443	0.241221374	0.245801527	0.261068702	0.267175573	0.26870229	0.264122137	0.261068702	0.247328244	0.213740458	0.222900763	0.241221374	0.245801527	0.222900763	0.218320611	0.216793893	0.251908397	0.230534351	0.242748092	0.261068702	0.251908397	0.236641221	0.261068702	0.276923077	0.222900763
MF172751.1_Devario_aequipinnatus_voucher_DU6253	0.236641221	0.280916031	0.248854962	0.248854962	0.264122137	0.248854962	0.230534351	0.273282443	0.267175573	0.271755725	0.271755725	0.264122137	0.264122137	0.248854962	0.265648855	0.248854962	0.258015267	0.248854962	0.259541985	0.261068702	0.265648855	0.277862595	0.254961832	0.250381679	0.271755725	0.242748092	0.247328244	0.26259542	0.265648855	0.270229008	0.26259542	0.259541985	0.245801527	0.212213741	0.221374046	0.239694657	0.247328244	0.224427481	0.216793893	0.218320611	0.250381679	0.232061069	0.244274809	0.259541985	0.250381679	0.238167939	0.259541985	0.275384615	0.221374046
MF172752.1_Devario_aequipinnatus_voucher_DU6244	0.238167939	0.282442748	0.247328244	0.250381679	0.265648855	0.250381679	0.229007634	0.271755725	0.265648855	0.273282443	0.273282443	0.265648855	0.265648855	0.250381679	0.267175573	0.247328244	0.259541985	0.250381679	0.261068702	0.26259542	0.267175573	0.276335878	0.25648855	0.251908397	0.273282443	0.241221374	0.245801527	0.261068702	0.267175573	0.26870229	0.264122137	0.261068702	0.247328244	0.213740458	0.222900763	0.241221374	0.245801527	0.222900763	0.218320611	0.216793893	0.251908397	0.230534351	0.242748092	0.261068702	0.251908397	0.236641221	0.261068702	0.276923077	0.222900763
MF172755.1_Devario_anomalus_voucher_10659	0.232061069	0.273282443	0.242748092	0.254961832	0.258015267	0.251908397	0.238167939	0.277862595	0.264122137	0.267175573	0.264122137	0.270229008	0.271755725	0.251908397	0.25648855	0.259541985	0.25648855	0.247328244	0.253435115	0.258015267	0.250381679	0.264122137	0.248854962	0.248854962	0.259541985	0.238167939	0.247328244	0.264122137	0.265648855	0.265648855	0.248854962	0.26259542	0.242748092	0.215267176	0.224427481	0.221374046	0.254961832	0.222900763	0.221374046	0.207633588	0.245801527	0.218320611	0.244274809	0.261068702	0.259541985	0.247328244	0.250381679	0.266153846	0.218320611
MF172766.1_Devario_devario_voucher_9870	0.230534351	0.26259542	0.251908397	0.233587786	0.25648855	0.253435115	0.241221374	0.276335878	0.26259542	0.253435115	0.250381679	0.276335878	0.277862595	0.244274809	0.276335878	0.250381679	0.253435115	0.233587786	0.258015267	0.250381679	0.270229008	0.267175573	0.259541985	0.232061069	0.265648855	0.238167939	0.239694657	0.270229008	0.25648855	0.261068702	0.254961832	0.26259542	0.251908397	0.210687023	0.221374046	0.232061069	0.247328244	0.233587786	0.215267176	0.204580153	0.253435115	0.230534351	0.239694657	0.26259542	0.25648855	0.236641221	0.250381679	0.269230769	0.216793893
MF172764.1_Devario_devario_voucher_9867	0.232061069	0.265648855	0.253435115	0.235114504	0.25648855	0.254961832	0.239694657	0.277862595	0.264122137	0.253435115	0.250381679	0.276335878	0.277862595	0.244274809	0.277862595	0.253435115	0.254961832	0.236641221	0.25648855	0.251908397	0.270229008	0.26870229	0.259541985	0.235114504	0.264122137	0.236641221	0.239694657	0.270229008	0.258015267	0.26259542	0.254961832	0.261068702	0.251908397	0.212213741	0.219847328	0.230534351	0.248854962	0.235114504	0.216793893	0.204580153	0.251908397	0.229007634	0.242748092	0.26259542	0.258015267	0.235114504	0.251908397	0.267692308	0.218320611
MF172765.1_Devario_devario_voucher_10119	0.232061069	0.264122137	0.253435115	0.235114504	0.25648855	0.254961832	0.239694657	0.277862595	0.264122137	0.253435115	0.250381679	0.276335878	0.277862595	0.244274809	0.277862595	0.251908397	0.254961832	0.235114504	0.25648855	0.251908397	0.270229008	0.26870229	0.259541985	0.233587786	0.264122137	0.236641221	0.238167939	0.270229008	0.258015267	0.26259542	0.254961832	0.261068702	0.250381679	0.212213741	0.219847328	0.230534351	0.248854962	0.235114504	0.216793893	0.203053435	0.251908397	0.229007634	0.241221374	0.264122137	0.258015267	0.235114504	0.251908397	0.267692308	0.218320611
MG895633.1_Chela_cachius_voucher_10085	0.253067485	0.273006135	0.254601227	0.260736196	0.26993865	0.253067485	0.246932515	0.291411043	0.271472393	0.251533742	0.253067485	0.283742331	0.282208589	0.240797546	0.254601227	0.251533742	0.265337423	0.262269939	0.266871166	0.27607362	0.274539877	0.283742331	0.274539877	0.263803681	0.265337423	0.262269939	0.246932515	0.268404908	0.268404908	0.265337423	0.273006135	0.286809816	0.243865031	0.226993865	0.245398773	0.22392638	0.263803681	0.242331288	0.251533742	0.228527607	0.245398773	0.237730061	0.251533742	0.280674847	0.257668712	0.245398773	0.257668712	0.253477589	0.25
MG895632.1_Chela_cachius_voucher_DU:6116	0.250381679	0.26870229	0.248854962	0.253435115	0.258015267	0.247328244	0.248854962	0.293129771	0.26870229	0.242748092	0.241221374	0.27480916	0.273282443	0.242748092	0.253435115	0.254961832	0.264122137	0.253435115	0.25648855	0.264122137	0.26259542	0.273282443	0.26870229	0.254961832	0.267175573	0.261068702	0.241221374	0.271755725	0.259541985	0.26259542	0.259541985	0.282442748	0.242748092	0.232061069	0.241221374	0.218320611	0.259541985	0.238167939	0.248854962	0.221374046	0.247328244	0.233587786	0.253435115	0.273282443	0.248854962	0.242748092	0.253435115	0.250769231	0.239694657
MG895634.1_Laubuka_laubuca_voucher_10453	0.254601227	0.274539877	0.259202454	0.254601227	0.253067485	0.253067485	0.259202454	0.265337423	0.271472393	0.248466258	0.248466258	0.266871166	0.266871166	0.259202454	0.263803681	0.262269939	0.260736196	0.256134969	0.265337423	0.274539877	0.271472393	0.280674847	0.266871166	0.254601227	0.265337423	0.256134969	0.251533742	0.291411043	0.260736196	0.265337423	0.274539877	0.280674847	0.257668712	0.240797546	0.248466258	0.253067485	0.253067485	0.25	0.246932515	0.243865031	0.256134969	0.256134969	0.253067485	0.274539877	0.248466258	0.240797546	0.259202454	0.264296754	0.237730061
MG895635.1_Laubuka_laubuca_voucher_10455	0.257668712	0.274539877	0.260736196	0.254601227	0.256134969	0.256134969	0.262269939	0.265337423	0.274539877	0.251533742	0.251533742	0.266871166	0.266871166	0.257668712	0.266871166	0.259202454	0.263803681	0.259202454	0.268404908	0.277607362	0.274539877	0.280674847	0.266871166	0.257668712	0.266871166	0.259202454	0.254601227	0.289877301	0.263803681	0.265337423	0.274539877	0.283742331	0.260736196	0.243865031	0.251533742	0.256134969	0.254601227	0.253067485	0.25	0.246932515	0.259202454	0.256134969	0.253067485	0.277607362	0.251533742	0.242331288	0.262269939	0.264296754	0.240797546
MG895638.1_Laubuka_tenella_voucher_NRM:67845	0.271472393	0.256134969	0.254601227	0.257668712	0.25	0.259202454	0.257668712	0.277607362	0.271472393	0.25	0.25	0.263803681	0.263803681	0.257668712	0.27607362	0.265337423	0.265337423	0.246932515	0.268404908	0.260736196	0.262269939	0.280674847	0.271472393	0.245398773	0.271472393	0.265337423	0.25	0.302147239	0.262269939	0.271472393	0.268404908	0.266871166	0.262269939	0.262269939	0.26993865	0.246932515	0.266871166	0.273006135	0.259202454	0.242331288	0.266871166	0.259202454	0.251533742	0.27607362	0.266871166	0.251533742	0.268404908	0.265842349	0.243865031
MG895639.1_Laubuka_tenella_voucher_NRM:67862	0.271472393	0.256134969	0.254601227	0.257668712	0.25	0.259202454	0.257668712	0.277607362	0.271472393	0.25	0.25	0.263803681	0.263803681	0.257668712	0.27607362	0.265337423	0.265337423	0.246932515	0.268404908	0.260736196	0.262269939	0.280674847	0.271472393	0.245398773	0.271472393	0.265337423	0.25	0.302147239	0.262269939	0.271472393	0.268404908	0.266871166	0.262269939	0.262269939	0.26993865	0.246932515	0.266871166	0.273006135	0.259202454	0.242331288	0.266871166	0.259202454	0.251533742	0.27607362	0.266871166	0.251533742	0.268404908	0.265842349	0.243865031
MG895640.1_Laubuka_tenella_voucher_NRM:67380	0.268404908	0.256134969	0.257668712	0.251533742	0.246932515	0.257668712	0.262269939	0.277607362	0.274539877	0.251533742	0.25	0.265337423	0.265337423	0.254601227	0.27607362	0.263803681	0.263803681	0.242331288	0.262269939	0.257668712	0.262269939	0.279141104	0.271472393	0.240797546	0.268404908	0.260736196	0.253067485	0.300613497	0.263803681	0.26993865	0.268404908	0.265337423	0.265337423	0.259202454	0.266871166	0.245398773	0.268404908	0.26993865	0.262269939	0.240797546	0.268404908	0.262269939	0.248466258	0.273006135	0.265337423	0.254601227	0.266871166	0.262751159	0.240797546
MG895637.1_Laubuka_tenella_voucher_NRM:67381	0.26993865	0.256134969	0.256134969	0.25	0.246932515	0.257668712	0.263803681	0.27607362	0.274539877	0.253067485	0.251533742	0.263803681	0.265337423	0.253067485	0.27607362	0.263803681	0.263803681	0.242331288	0.260736196	0.256134969	0.262269939	0.279141104	0.26993865	0.240797546	0.26993865	0.259202454	0.251533742	0.299079755	0.262269939	0.268404908	0.266871166	0.265337423	0.263803681	0.257668712	0.266871166	0.245398773	0.268404908	0.268404908	0.260736196	0.239263804	0.266871166	0.262269939	0.25	0.273006135	0.266871166	0.256134969	0.266871166	0.261205564	0.239263804
KT199744.1_Danio_annulosus_voucher_NRM:66253	0.189312977	0.216793893	0.209160305	0.196946565	0.203053435	0.210687023	0.172519084	0.233587786	0.207633588	0.2	0.203053435	0.225954199	0.227480916	0.233587786	0.209160305	0.192366412	0.210687023	0.189312977	0.221374046	0.201526718	0.210687023	0.215267176	0.20610687	0.190839695	0.218320611	0.203053435	0.18778626	0.230534351	0.180152672	0.219847328	0.227480916	0.210687023	0.20610687	0.167938931	0.161832061	0.183206107	0.184732824	0.181679389	0.178625954	0.12519084	0.192366412	0.166412214	0.180152672	0.201526718	0.201526718	0.178625954	0.203053435	0.193846154	0.163358779
KT199745.1_Danio_annulosus_voucher_NRM:66254	0.189312977	0.216793893	0.209160305	0.196946565	0.203053435	0.210687023	0.172519084	0.233587786	0.207633588	0.2	0.203053435	0.225954199	0.227480916	0.233587786	0.209160305	0.192366412	0.210687023	0.189312977	0.221374046	0.201526718	0.210687023	0.215267176	0.20610687	0.190839695	0.218320611	0.203053435	0.18778626	0.230534351	0.180152672	0.219847328	0.227480916	0.210687023	0.20610687	0.167938931	0.161832061	0.183206107	0.184732824	0.181679389	0.178625954	0.12519084	0.192366412	0.166412214	0.180152672	0.201526718	0.201526718	0.178625954	0.203053435	0.193846154	0.163358779
KT199746.1_Danio_annulosus_voucher_NRM:66255	0.189312977	0.216793893	0.209160305	0.196946565	0.203053435	0.210687023	0.172519084	0.233587786	0.207633588	0.2	0.203053435	0.225954199	0.227480916	0.233587786	0.209160305	0.192366412	0.210687023	0.189312977	0.221374046	0.201526718	0.210687023	0.215267176	0.20610687	0.190839695	0.218320611	0.203053435	0.18778626	0.230534351	0.180152672	0.219847328	0.227480916	0.210687023	0.20610687	0.167938931	0.161832061	0.183206107	0.184732824	0.181679389	0.178625954	0.12519084	0.192366412	0.166412214	0.180152672	0.201526718	0.201526718	0.178625954	0.203053435	0.193846154	0.163358779
MK572148.1_Danio_annulosus	0.192012289	0.21812596	0.20890937	0.198156682	0.207373272	0.20890937	0.170506912	0.235023042	0.205837174	0.19969278	0.204301075	0.22734255	0.228878648	0.238095238	0.210445469	0.190476191	0.211981567	0.190476191	0.219662058	0.198156682	0.210445469	0.21812596	0.205837174	0.192012289	0.215053763	0.204301075	0.188940092	0.230414747	0.181259601	0.21812596	0.225806452	0.211981567	0.205837174	0.168970814	0.162826421	0.182795699	0.187403994	0.182795699	0.176651306	0.119815668	0.192012289	0.170506912	0.179723502	0.19969278	0.202764977	0.175115207	0.19969278	0.196594427	0.159754224
MK572160.1_Danio_rerio	0.196946565	0.215267176	0.19389313	0.2	0.204580153	0.204580153	0.163358779	0.229007634	0.215267176	0.204580153	0.209160305	0.238167939	0.239694657	0.216793893	0.207633588	0.19389313	0.219847328	0.20610687	0.201526718	0.203053435	0.224427481	0.209160305	0.204580153	0.207633588	0.207633588	0.2	0.192366412	0.222900763	0.19389313	0.207633588	0.213740458	0.222900763	0.196946565	0.161832061	0.166412214	0.174045802	0.192366412	0.177099237	0.184732824	0.001526718	0.207633588	0.172519084	0.189312977	0.213740458	0.215267176	0.172519084	0.186259542	0.187692308	0.169465649
MK572158.1_Danio_rerio	0.195419847	0.215267176	0.19389313	0.198473282	0.201526718	0.201526718	0.166412214	0.229007634	0.215267176	0.203053435	0.207633588	0.236641221	0.238167939	0.215267176	0.20610687	0.196946565	0.219847328	0.203053435	0.201526718	0.2	0.222900763	0.213740458	0.204580153	0.204580153	0.207633588	0.2	0.19389313	0.225954199	0.19389313	0.210687023	0.212213741	0.221374046	0.196946565	0.160305344	0.164885496	0.172519084	0.19389313	0.178625954	0.183206107	0.003053435	0.207633588	0.174045802	0.192366412	0.209160305	0.215267176	0.174045802	0.186259542	0.186153846	0.167938931
MK572159.1_Danio_rerio	0.196946565	0.215267176	0.19389313	0.2	0.204580153	0.204580153	0.163358779	0.229007634	0.215267176	0.204580153	0.209160305	0.238167939	0.239694657	0.216793893	0.207633588	0.19389313	0.219847328	0.20610687	0.201526718	0.203053435	0.224427481	0.209160305	0.204580153	0.207633588	0.207633588	0.2	0.192366412	0.222900763	0.19389313	0.207633588	0.213740458	0.222900763	0.196946565	0.161832061	0.166412214	0.174045802	0.192366412	0.177099237	0.184732824	0.001526718	0.207633588	0.172519084	0.189312977	0.213740458	0.215267176	0.172519084	0.186259542	0.187692308	0.169465649
MK572157.1_Danio_cf._rerio_10487_KARNAFULI	0.196946565	0.207633588	0.198473282	0.20610687	0.210687023	0.2	0.164885496	0.233587786	0.219847328	0.192366412	0.196946565	0.242748092	0.244274809	0.215267176	0.207633588	0.19389313	0.221374046	0.204580153	0.212213741	0.204580153	0.232061069	0.195419847	0.212213741	0.20610687	0.2	0.204580153	0.192366412	0.233587786	0.186259542	0.209160305	0.216793893	0.229007634	0.192366412	0.160305344	0.170992366	0.175572519	0.195419847	0.180152672	0.177099237	0.042748092	0.207633588	0.181679389	0.183206107	0.213740458	0.210687023	0.172519084	0.192366412	0.195384615	0.169465649
MK572151.1_Danio_cf._rerio_66257_KARNAFULI	0.196946565	0.207633588	0.198473282	0.20610687	0.210687023	0.2	0.164885496	0.233587786	0.219847328	0.192366412	0.196946565	0.242748092	0.244274809	0.215267176	0.207633588	0.19389313	0.221374046	0.204580153	0.212213741	0.204580153	0.232061069	0.195419847	0.212213741	0.20610687	0.2	0.204580153	0.192366412	0.233587786	0.186259542	0.209160305	0.216793893	0.229007634	0.192366412	0.160305344	0.170992366	0.175572519	0.195419847	0.180152672	0.177099237	0.042748092	0.207633588	0.181679389	0.183206107	0.213740458	0.210687023	0.172519084	0.192366412	0.195384615	0.169465649
MK572152.1_Danio_cf._rerio_66256_KARNAFULI	0.195419847	0.209160305	0.196946565	0.204580153	0.209160305	0.198473282	0.163358779	0.235114504	0.218320611	0.19389313	0.198473282	0.241221374	0.242748092	0.216793893	0.20610687	0.195419847	0.219847328	0.20610687	0.213740458	0.20610687	0.230534351	0.195419847	0.213740458	0.207633588	0.201526718	0.204580153	0.19389313	0.235114504	0.18778626	0.210687023	0.218320611	0.230534351	0.192366412	0.161832061	0.172519084	0.177099237	0.19389313	0.181679389	0.178625954	0.044274809	0.209160305	0.180152672	0.181679389	0.212213741	0.209160305	0.170992366	0.19389313	0.196923077	0.167938931
MK572153.1_Danio_cf._rerio_DU6254	0.196946565	0.207633588	0.198473282	0.20610687	0.210687023	0.2	0.164885496	0.233587786	0.219847328	0.192366412	0.196946565	0.242748092	0.244274809	0.215267176	0.207633588	0.19389313	0.221374046	0.204580153	0.212213741	0.204580153	0.232061069	0.195419847	0.212213741	0.20610687	0.2	0.204580153	0.192366412	0.233587786	0.186259542	0.209160305	0.216793893	0.229007634	0.192366412	0.160305344	0.170992366	0.175572519	0.195419847	0.180152672	0.177099237	0.042748092	0.207633588	0.181679389	0.183206107	0.213740458	0.210687023	0.172519084	0.192366412	0.195384615	0.169465649
MK572149.1_Danio_cf._rerio_COXS	0.200312989	0.20970266	0.198748044	0.20657277	0.20970266	0.20344288	0.165884194	0.237871675	0.220657277	0.192488263	0.197183099	0.241001565	0.24256651	0.215962441	0.208137715	0.194053208	0.223787167	0.20344288	0.217527387	0.20970266	0.234741784	0.200312989	0.214397496	0.205007825	0.200312989	0.208137715	0.192488263	0.237871675	0.189358373	0.211267606	0.215962441	0.226917058	0.194053208	0.161189358	0.17370892	0.178403756	0.195618153	0.181533646	0.179968701	0.045383412	0.211267606	0.184663537	0.184663537	0.212832551	0.20970266	0.17370892	0.194053208	0.197160883	0.172143975
MK572156.1_Danio_cf._rerio_10503_SANGU	0.2	0.20610687	0.196946565	0.204580153	0.212213741	0.203053435	0.166412214	0.235114504	0.221374046	0.192366412	0.196946565	0.241221374	0.242748092	0.216793893	0.20610687	0.195419847	0.222900763	0.201526718	0.212213741	0.207633588	0.230534351	0.19389313	0.213740458	0.203053435	0.201526718	0.207633588	0.190839695	0.236641221	0.18778626	0.209160305	0.215267176	0.229007634	0.192366412	0.158778626	0.170992366	0.175572519	0.192366412	0.178625954	0.180152672	0.042748092	0.207633588	0.181679389	0.181679389	0.210687023	0.209160305	0.170992366	0.190839695	0.193846154	0.169465649
MK572150.1_Danio_cf._rerio_DU6237	0.196946565	0.20610687	0.196946565	0.204580153	0.210687023	0.2	0.163358779	0.233587786	0.218320611	0.192366412	0.196946565	0.241221374	0.242748092	0.215267176	0.20610687	0.192366412	0.219847328	0.201526718	0.213740458	0.20610687	0.230534351	0.195419847	0.212213741	0.203053435	0.198473282	0.204580153	0.190839695	0.233587786	0.184732824	0.209160305	0.215267176	0.230534351	0.192366412	0.158778626	0.170992366	0.175572519	0.192366412	0.178625954	0.177099237	0.042748092	0.207633588	0.181679389	0.184732824	0.212213741	0.209160305	0.170992366	0.190839695	0.193846154	0.169465649
MK572154.1_Danio_cf._rerio_DU6251_BANDERBAN	0.198473282	0.207633588	0.198473282	0.20610687	0.210687023	0.201526718	0.164885496	0.233587786	0.219847328	0.19389313	0.198473282	0.242748092	0.244274809	0.215267176	0.207633588	0.19389313	0.221374046	0.203053435	0.213740458	0.20610687	0.232061069	0.195419847	0.212213741	0.204580153	0.2	0.20610687	0.192366412	0.235114504	0.186259542	0.210687023	0.216793893	0.230534351	0.19389313	0.160305344	0.172519084	0.177099237	0.19389313	0.180152672	0.178625954	0.044274809	0.209160305	0.183206107	0.183206107	0.212213741	0.210687023	0.172519084	0.192366412	0.195384615	0.170992366
MK572155.1_Danio_cf._rerio_DU6176	0.196946565	0.207633588	0.198473282	0.20610687	0.210687023	0.2	0.164885496	0.233587786	0.219847328	0.192366412	0.196946565	0.242748092	0.244274809	0.215267176	0.207633588	0.19389313	0.221374046	0.204580153	0.212213741	0.204580153	0.232061069	0.195419847	0.212213741	0.20610687	0.2	0.204580153	0.192366412	0.233587786	0.186259542	0.209160305	0.216793893	0.229007634	0.192366412	0.160305344	0.170992366	0.175572519	0.195419847	0.180152672	0.177099237	0.042748092	0.207633588	0.181679389	0.183206107	0.213740458	0.210687023	0.172519084	0.192366412	0.195384615	0.169465649
MK572162.1_Danio_sp._bangladesh_10466	0.201526718	0.225954199	0.2	0.198473282	0.230534351	0.20610687	0.177099237	0.222900763	0.19389313	0.204580153	0.207633588	0.235114504	0.236641221	0.225954199	0.204580153	0.195419847	0.207633588	0.2	0.216793893	0.20610687	0.207633588	0.209160305	0.219847328	0.198473282	0.2	0.212213741	0.189312977	0.230534351	0.203053435	0.210687023	0.201526718	0.229007634	0.201526718	0.172519084	0.172519084	0.178625954	0.190839695	0.190839695	0.184732824	0.11908397	0.204580153	0.19389313	0.196946565	0.20610687	0.20610687	0.170992366	0.186259542	0.193846154	0.170992366
MK572161.1_Danio_sp._bangladesh_10467	0.2	0.224427481	0.201526718	0.2	0.230534351	0.204580153	0.175572519	0.221374046	0.195419847	0.203053435	0.20610687	0.235114504	0.236641221	0.227480916	0.20610687	0.195419847	0.207633588	0.201526718	0.218320611	0.204580153	0.209160305	0.207633588	0.218320611	0.2	0.2	0.210687023	0.190839695	0.232061069	0.204580153	0.212213741	0.2	0.227480916	0.203053435	0.174045802	0.174045802	0.180152672	0.190839695	0.192366412	0.186259542	0.117557252	0.204580153	0.19389313	0.196946565	0.207633588	0.207633588	0.172519084	0.184732824	0.195384615	0.169465649
MK572186.1_Esomus_danrica	0.198473282	0.218320611	0.177099237	0.204580153	0.195419847	0.196946565	0.19389313	0.225954199	0.215267176	0.198473282	0.19389313	0.212213741	0.210687023	0.215267176	0.2	0.195419847	0.209160305	0.184732824	0.190839695	0.195419847	0.219847328	0.230534351	0.209160305	0.186259542	0.218320611	0.175572519	0.201526718	0.238167939	0.189312977	0.215267176	0.219847328	0.225954199	0.198473282	0.175572519	0.170992366	0.001526718	0.215267176	0.177099237	0.175572519	0.175572519	0.196946565	0.198473282	0.207633588	0.210687023	0.184732824	0.184732824	0.210687023	0.187692308	0.169465649
MK572188.1_Esomus_danrica	0.2	0.216793893	0.175572519	0.20610687	0.19389313	0.195419847	0.192366412	0.227480916	0.216793893	0.196946565	0.192366412	0.210687023	0.209160305	0.216793893	0.198473282	0.196946565	0.210687023	0.186259542	0.192366412	0.196946565	0.218320611	0.229007634	0.210687023	0.18778626	0.216793893	0.174045802	0.203053435	0.239694657	0.18778626	0.213740458	0.218320611	0.224427481	0.2	0.174045802	0.172519084	0.003053435	0.213740458	0.175572519	0.177099237	0.174045802	0.195419847	0.196946565	0.20610687	0.212213741	0.183206107	0.183206107	0.212213741	0.186153846	0.167938931
MK572189.1_Esomus_danrica	0.201526718	0.215267176	0.177099237	0.20610687	0.195419847	0.196946565	0.196946565	0.229007634	0.213740458	0.196946565	0.192366412	0.213740458	0.212213741	0.213740458	0.196946565	0.192366412	0.209160305	0.186259542	0.189312977	0.19389313	0.219847328	0.230534351	0.207633588	0.18778626	0.218320611	0.175572519	0.2	0.238167939	0.192366412	0.215267176	0.216793893	0.224427481	0.195419847	0.174045802	0.169465649	0.004580153	0.213740458	0.175572519	0.177099237	0.177099237	0.19389313	0.2	0.204580153	0.210687023	0.184732824	0.186259542	0.209160305	0.187692308	0.172519084
MK572187.1_Esomus_danrica	0.198473282	0.218320611	0.177099237	0.204580153	0.195419847	0.196946565	0.19389313	0.225954199	0.215267176	0.198473282	0.19389313	0.212213741	0.210687023	0.215267176	0.2	0.195419847	0.209160305	0.184732824	0.190839695	0.195419847	0.219847328	0.230534351	0.209160305	0.186259542	0.218320611	0.175572519	0.201526718	0.238167939	0.189312977	0.215267176	0.219847328	0.225954199	0.198473282	0.175572519	0.170992366	0.001526718	0.215267176	0.177099237	0.175572519	0.175572519	0.196946565	0.198473282	0.207633588	0.210687023	0.184732824	0.184732824	0.210687023	0.187692308	0.169465649
MK572191.1_Esomus_danrica	0.2	0.219847328	0.178625954	0.20610687	0.196946565	0.198473282	0.195419847	0.227480916	0.216793893	0.2	0.195419847	0.213740458	0.212213741	0.216793893	0.201526718	0.196946565	0.210687023	0.186259542	0.192366412	0.196946565	0.221374046	0.232061069	0.210687023	0.18778626	0.219847328	0.177099237	0.203053435	0.239694657	0.190839695	0.216793893	0.221374046	0.227480916	0.2	0.177099237	0.172519084	0.003053435	0.216793893	0.178625954	0.177099237	0.177099237	0.198473282	0.2	0.209160305	0.212213741	0.186259542	0.186259542	0.212213741	0.189230769	0.170992366
MK572190.1_Esomus_danrica	0.198473282	0.216793893	0.177099237	0.204580153	0.192366412	0.19389313	0.195419847	0.229007634	0.213740458	0.196946565	0.192366412	0.212213741	0.210687023	0.218320611	0.198473282	0.196946565	0.209160305	0.184732824	0.19389313	0.195419847	0.219847328	0.227480916	0.212213741	0.186259542	0.215267176	0.175572519	0.20610687	0.236641221	0.18778626	0.212213741	0.221374046	0.225954199	0.198473282	0.170992366	0.169465649	0.00610687	0.210687023	0.175572519	0.180152672	0.174045802	0.19389313	0.196946565	0.203053435	0.212213741	0.181679389	0.183206107	0.213740458	0.186153846	0.164885496
MK572513.1_Psilorhynchus_nudithoracicus	0.200920245	0.23006135	0.191717791	0.187116564	0.207055215	0.190184049	0.18404908	0.226993865	0.196319018	0.193251534	0.194785276	0.231595092	0.233128834	0.207055215	0.20398773	0.176380368	0.188650307	0.190184049	0.193251534	0.190184049	0.214723926	0.216257669	0.214723926	0.191717791	0.210122699	0.194785276	0.176380368	0.208588957	0.18404908	0.185582822	0.207055215	0.205521472	0.191717791	0.171779141	0.17791411	0.187116564	0.200920245	0.176380368	0.17791411	0.165644172	0.199386503	0.180981595	0.185582822	0.197852761	0.205521472	0.174846626	0.191717791	0.171561051	0.150306749
MK572515.1_Psilorhynchus_nudithoracicus	0.196946565	0.229007634	0.192366412	0.184732824	0.204580153	0.186259542	0.189312977	0.229007634	0.195419847	0.198473282	0.198473282	0.233587786	0.235114504	0.209160305	0.2	0.177099237	0.184732824	0.190839695	0.189312977	0.18778626	0.210687023	0.213740458	0.219847328	0.192366412	0.215267176	0.19389313	0.183206107	0.209160305	0.189312977	0.19389313	0.20610687	0.207633588	0.190839695	0.169465649	0.175572519	0.189312977	0.2	0.177099237	0.170992366	0.174045802	0.196946565	0.178625954	0.184732824	0.192366412	0.196946565	0.177099237	0.189312977	0.170769231	0.151145038
MK572511.1_Psilorhynchus_nudithoracicus	0.196946565	0.229007634	0.192366412	0.184732824	0.204580153	0.186259542	0.189312977	0.229007634	0.195419847	0.198473282	0.198473282	0.233587786	0.235114504	0.209160305	0.2	0.177099237	0.184732824	0.190839695	0.189312977	0.18778626	0.210687023	0.213740458	0.219847328	0.192366412	0.215267176	0.19389313	0.183206107	0.209160305	0.189312977	0.19389313	0.20610687	0.207633588	0.190839695	0.169465649	0.175572519	0.189312977	0.2	0.177099237	0.170992366	0.174045802	0.196946565	0.178625954	0.184732824	0.192366412	0.196946565	0.177099237	0.189312977	0.170769231	0.151145038
MK572512.1_Psilorhynchus_nudithoracicus	0.196946565	0.229007634	0.192366412	0.184732824	0.204580153	0.186259542	0.189312977	0.229007634	0.195419847	0.198473282	0.198473282	0.233587786	0.235114504	0.209160305	0.2	0.177099237	0.184732824	0.190839695	0.189312977	0.18778626	0.210687023	0.213740458	0.219847328	0.192366412	0.215267176	0.19389313	0.183206107	0.209160305	0.189312977	0.19389313	0.20610687	0.207633588	0.190839695	0.169465649	0.175572519	0.189312977	0.2	0.177099237	0.170992366	0.174045802	0.196946565	0.178625954	0.184732824	0.192366412	0.196946565	0.177099237	0.189312977	0.170769231	0.151145038
MK572521.1_Psilorhynchus_sucatio	0.181679389	0.216793893	0.221374046	0.195419847	0.213740458	0.229007634	0.190839695	0.221374046	0.210687023	0.207633588	0.207633588	0.216793893	0.215267176	0.232061069	0.216793893	0.204580153	0.204580153	0.196946565	0.221374046	0.216793893	0.219847328	0.235114504	0.213740458	0.198473282	0.213740458	0.233587786	0.215267176	0.244274809	0.190839695	0.209160305	0.235114504	0.221374046	0.222900763	0.172519084	0.172519084	0.177099237	0.212213741	0.184732824	0.18778626	0.192366412	0.204580153	0.203053435	0.18778626	0.224427481	0.2	0.20610687	0.2	0.204615385	0.19389313
MK572518.1_Psilorhynchus_sucatio	0.195419847	0.221374046	0.229007634	0.2	0.213740458	0.235114504	0.196946565	0.225954199	0.212213741	0.201526718	0.201526718	0.222900763	0.221374046	0.238167939	0.224427481	0.204580153	0.210687023	0.192366412	0.216793893	0.210687023	0.219847328	0.232061069	0.213740458	0.19389313	0.219847328	0.233587786	0.213740458	0.250381679	0.19389313	0.218320611	0.227480916	0.222900763	0.222900763	0.181679389	0.178625954	0.175572519	0.213740458	0.189312977	0.189312977	0.195419847	0.20610687	0.209160305	0.184732824	0.222900763	0.204580153	0.204580153	0.201526718	0.207692308	0.190839695
MK572522.1_Psilorhynchus_sucatio	0.194785276	0.220858896	0.228527607	0.200920245	0.214723926	0.236196319	0.197852761	0.226993865	0.213190184	0.200920245	0.200920245	0.222392638	0.220858896	0.237730061	0.225460123	0.205521472	0.211656442	0.193251534	0.216257669	0.211656442	0.220858896	0.231595092	0.213190184	0.194785276	0.220858896	0.233128834	0.213190184	0.251533742	0.193251534	0.219325153	0.226993865	0.222392638	0.22392638	0.182515337	0.179447853	0.174846626	0.214723926	0.190184049	0.190184049	0.194785276	0.207055215	0.208588957	0.185582822	0.22392638	0.205521472	0.205521472	0.202453988	0.208655332	0.191717791
MK572519.1_Psilorhynchus_sucatio	0.195419847	0.221374046	0.229007634	0.2	0.213740458	0.235114504	0.196946565	0.225954199	0.212213741	0.201526718	0.201526718	0.222900763	0.221374046	0.238167939	0.224427481	0.204580153	0.210687023	0.192366412	0.216793893	0.210687023	0.219847328	0.232061069	0.213740458	0.19389313	0.219847328	0.233587786	0.213740458	0.250381679	0.19389313	0.218320611	0.227480916	0.222900763	0.222900763	0.181679389	0.178625954	0.175572519	0.213740458	0.189312977	0.189312977	0.195419847	0.20610687	0.209160305	0.184732824	0.222900763	0.204580153	0.204580153	0.201526718	0.207692308	0.190839695
MK572520.1_Psilorhynchus_sucatio	0.193251534	0.219325153	0.23006135	0.202453988	0.214723926	0.236196319	0.199386503	0.225460123	0.213190184	0.202453988	0.202453988	0.220858896	0.219325153	0.239263804	0.226993865	0.205521472	0.211656442	0.193251534	0.216257669	0.211656442	0.222392638	0.233128834	0.214723926	0.194785276	0.220858896	0.233128834	0.214723926	0.253067485	0.194785276	0.220858896	0.228527607	0.22392638	0.225460123	0.18404908	0.180981595	0.174846626	0.216257669	0.191717791	0.191717791	0.194785276	0.205521472	0.210122699	0.185582822	0.225460123	0.205521472	0.205521472	0.202453988	0.208655332	0.193251534
MK572517.1_Psilorhynchus_rahmani	0.20610687	0.219847328	0.218320611	0.204580153	0.210687023	0.190839695	0.195419847	0.216793893	0.209160305	0.210687023	0.210687023	0.235114504	0.236641221	0.224427481	0.19389313	0.19389313	0.198473282	0.218320611	0.215267176	0.203053435	0.229007634	0.213740458	0.222900763	0.219847328	0.216793893	0.216793893	0.181679389	0.215267176	0.18778626	0.20610687	0.204580153	0.235114504	0.186259542	0.195419847	0.195419847	0.203053435	0.207633588	0.196946565	0.198473282	0.184732824	0.221374046	0.198473282	0.2	0.222900763	0.218320611	0.18778626	0.212213741	0.195384615	0.170992366
MK572516.1_Psilorhynchus_rahmani	0.205521472	0.219325153	0.217791411	0.205521472	0.211656442	0.191717791	0.196319018	0.217791411	0.210122699	0.210122699	0.210122699	0.234662577	0.236196319	0.22392638	0.194785276	0.194785276	0.199386503	0.219325153	0.214723926	0.20398773	0.23006135	0.213190184	0.222392638	0.220858896	0.217791411	0.216257669	0.180981595	0.216257669	0.187116564	0.207055215	0.20398773	0.234662577	0.187116564	0.196319018	0.196319018	0.202453988	0.208588957	0.197852761	0.199386503	0.18404908	0.222392638	0.197852761	0.200920245	0.22392638	0.219325153	0.188650307	0.213190184	0.196290572	0.171779141
MK572510.1_Psilorhynchus_balitora	0.207055215	0.23006135	0.210122699	0.208588957	0.214723926	0.18404908	0.211656442	0.216257669	0.222392638	0.213190184	0.211656442	0.237730061	0.239263804	0.219325153	0.199386503	0.193251534	0.208588957	0.207055215	0.217791411	0.216257669	0.226993865	0.225460123	0.22392638	0.208588957	0.214723926	0.22392638	0.197852761	0.214723926	0.188650307	0.207055215	0.231595092	0.233128834	0.205521472	0.18404908	0.193251534	0.199386503	0.226993865	0.191717791	0.190184049	0.187116564	0.219325153	0.211656442	0.197852761	0.233128834	0.202453988	0.199386503	0.222392638	0.205564142	0.180981595
MK572509.1_Psilorhynchus_balitora	0.207055215	0.231595092	0.211656442	0.208588957	0.214723926	0.18404908	0.211656442	0.214723926	0.222392638	0.213190184	0.211656442	0.237730061	0.239263804	0.222392638	0.196319018	0.193251534	0.210122699	0.208588957	0.216257669	0.217791411	0.226993865	0.225460123	0.22392638	0.210122699	0.214723926	0.225460123	0.197852761	0.214723926	0.187116564	0.207055215	0.234662577	0.234662577	0.20398773	0.180981595	0.193251534	0.202453988	0.228527607	0.191717791	0.190184049	0.187116564	0.219325153	0.211656442	0.199386503	0.234662577	0.20398773	0.197852761	0.22392638	0.207109737	0.180981595
MK572571.1_Salmostoma_sardinella	0.166666667	0.221712538	0.209480122	0.211009174	0.232415902	0.203363914	0.185015291	0.227828746	0.232415902	0.214067278	0.21559633	0.232415902	0.232415902	0.218654434	0.206422018	0.172782875	0.214067278	0.217125382	0.241590214	0.227828746	0.22324159	0.23088685	0.221712538	0.217125382	0.22324159	0.218654434	0.217125382	0.226299694	0.20030581	0.209480122	0.206422018	0.235474006	0.226299694	0.175840979	0.162079511	0.194189602	0.212538226	0.180428135	0.171253823	0.189602447	0.206422018	0.125382263	0.21559633	0.218654434	0.232415902	0.20795107	0.218654434	0.218798151	0.166666667
MK572570.1_Salmostoma_sardinella	0.169724771	0.220183486	0.212538226	0.212538226	0.23088685	0.201834862	0.183486239	0.229357798	0.23088685	0.21559633	0.217125382	0.23088685	0.23088685	0.217125382	0.206422018	0.175840979	0.211009174	0.217125382	0.23853211	0.227828746	0.224770642	0.232415902	0.22324159	0.217125382	0.221712538	0.218654434	0.21559633	0.227828746	0.198776758	0.211009174	0.206422018	0.237003058	0.224770642	0.174311927	0.160550459	0.194189602	0.211009174	0.178899083	0.169724771	0.188073395	0.204892966	0.122324159	0.214067278	0.218654434	0.232415902	0.206422018	0.218654434	0.217257319	0.168195719
MK572572.1_Salmostoma_sardinella	0.166666667	0.221712538	0.209480122	0.211009174	0.232415902	0.203363914	0.185015291	0.227828746	0.232415902	0.214067278	0.21559633	0.232415902	0.232415902	0.218654434	0.206422018	0.172782875	0.214067278	0.217125382	0.241590214	0.227828746	0.22324159	0.23088685	0.221712538	0.217125382	0.22324159	0.218654434	0.217125382	0.226299694	0.20030581	0.209480122	0.206422018	0.235474006	0.226299694	0.175840979	0.162079511	0.194189602	0.212538226	0.180428135	0.171253823	0.189602447	0.206422018	0.125382263	0.21559633	0.218654434	0.232415902	0.20795107	0.218654434	0.218798151	0.166666667
MK572565.1_Salmostoma_phulo	0.159021407	0.218654434	0.189602447	0.212538226	0.21559633	0.212538226	0.186544343	0.241590214	0.21559633	0.214067278	0.214067278	0.235474006	0.235474006	0.217125382	0.203363914	0.198776758	0.22324159	0.21559633	0.221712538	0.22324159	0.218654434	0.220183486	0.206422018	0.21559633	0.218654434	0.21559633	0.221712538	0.220183486	0.218654434	0.212538226	0.206422018	0.214067278	0.20795107	0.160550459	0.155963303	0.198776758	0.198776758	0.159021407	0.172782875	0.172782875	0.218654434	0.012232416	0.217125382	0.204892966	0.221712538	0.20030581	0.204892966	0.204930663	0.168195719
MK572567.1_Salmostoma_phulo	0.15408805	0.22327044	0.196540881	0.212264151	0.215408805	0.210691824	0.182389937	0.246855346	0.216981132	0.205974843	0.205974843	0.229559748	0.229559748	0.22327044	0.199685535	0.204402516	0.220125786	0.215408805	0.224842767	0.221698113	0.22327044	0.221698113	0.213836478	0.215408805	0.20754717	0.218553459	0.226415094	0.210691824	0.215408805	0.209119497	0.210691824	0.216981132	0.205974843	0.155660377	0.146226415	0.199685535	0.188679245	0.157232704	0.168238994	0.174528302	0.20754717	0.001572327	0.22327044	0.209119497	0.224842767	0.201257862	0.210691824	0.207606973	0.158805031
MK572568.1_Salmostoma_phulo	0.159021407	0.218654434	0.189602447	0.212538226	0.21559633	0.212538226	0.188073395	0.241590214	0.217125382	0.214067278	0.214067278	0.235474006	0.235474006	0.217125382	0.206422018	0.197247706	0.22324159	0.21559633	0.224770642	0.22324159	0.21559633	0.220183486	0.203363914	0.21559633	0.220183486	0.21559633	0.224770642	0.220183486	0.217125382	0.212538226	0.206422018	0.214067278	0.209480122	0.160550459	0.155963303	0.198776758	0.20030581	0.159021407	0.172782875	0.172782875	0.218654434	0.012232416	0.218654434	0.206422018	0.221712538	0.201834862	0.204892966	0.204930663	0.168195719
MK572566.1_Salmostoma_phulo	0.157251908	0.216793893	0.18778626	0.210687023	0.213740458	0.210687023	0.186259542	0.242748092	0.215267176	0.212213741	0.212213741	0.233587786	0.233587786	0.215267176	0.204580153	0.198473282	0.221374046	0.213740458	0.222900763	0.221374046	0.216793893	0.218320611	0.204580153	0.213740458	0.218320611	0.213740458	0.222900763	0.218320611	0.218320611	0.210687023	0.204580153	0.212213741	0.207633588	0.161832061	0.154198473	0.196946565	0.198473282	0.157251908	0.170992366	0.170992366	0.216793893	0.010687023	0.216793893	0.204580153	0.219847328	0.2	0.203053435	0.203076923	0.166412214
MK572569.1_Salmostoma_phulo	0.153609831	0.21812596	0.193548387	0.210445469	0.213517665	0.213517665	0.178187404	0.242703533	0.216589862	0.207373272	0.207373272	0.225806452	0.225806452	0.21812596	0.201228879	0.202764977	0.219662058	0.215053763	0.224270353	0.221198157	0.219662058	0.219662058	0.20890937	0.215053763	0.20890937	0.213517665	0.224270353	0.211981567	0.215053763	0.204301075	0.205837174	0.210445469	0.20890937	0.158218126	0.147465438	0.198156682	0.190476191	0.156682028	0.164362519	0.172043011	0.20890937	0.001536098	0.221198157	0.207373272	0.222734255	0.202764977	0.205837174	0.20123839	0.159754224
MK572564.1_Salmostoma_phulo	0.155725191	0.219847328	0.19389313	0.212213741	0.215267176	0.213740458	0.180152672	0.242748092	0.218320611	0.207633588	0.207633588	0.225954199	0.225954199	0.216793893	0.201526718	0.203053435	0.221374046	0.215267176	0.221374046	0.222900763	0.221374046	0.218320611	0.207633588	0.215267176	0.212213741	0.215267176	0.222900763	0.213740458	0.215267176	0.20610687	0.20610687	0.210687023	0.210687023	0.158778626	0.148091603	0.198473282	0.192366412	0.157251908	0.164885496	0.172519084	0.209160305	0	0.224427481	0.207633588	0.224427481	0.204580153	0.207633588	0.204615385	0.161832061
MK572554.1_Salmostoma_sp._12097_KUSHIYARA_MEGHN	0.154198473	0.216793893	0.183206107	0.213740458	0.198473282	0.195419847	0.180152672	0.209160305	0.215267176	0.20610687	0.207633588	0.224427481	0.224427481	0.204580153	0.190839695	0.19389313	0.203053435	0.207633588	0.216793893	0.207633588	0.227480916	0.224427481	0.210687023	0.207633588	0.20610687	0.204580153	0.209160305	0.215267176	0.18778626	0.210687023	0.196946565	0.213740458	0.213740458	0.161832061	0.164885496	0.186259542	0.212213741	0.169465649	0.157251908	0.181679389	0.189312977	0.108396947	0.186259542	0.203053435	0.219847328	0.204580153	0.2	0.195384615	0.175572519
MK572557.1_Salmostoma_sp._12093_KUSHIYARA_MEGHN	0.154198473	0.216793893	0.183206107	0.213740458	0.198473282	0.195419847	0.180152672	0.209160305	0.215267176	0.20610687	0.207633588	0.224427481	0.224427481	0.204580153	0.190839695	0.19389313	0.203053435	0.207633588	0.216793893	0.207633588	0.227480916	0.224427481	0.210687023	0.207633588	0.20610687	0.204580153	0.209160305	0.215267176	0.18778626	0.210687023	0.196946565	0.213740458	0.213740458	0.161832061	0.164885496	0.186259542	0.212213741	0.169465649	0.157251908	0.181679389	0.189312977	0.108396947	0.186259542	0.203053435	0.219847328	0.204580153	0.2	0.195384615	0.175572519
MK572553.1_Salmostoma_sp._12095_KUSHIYARA_MEGHN	0.15467075	0.217457887	0.183767228	0.212863706	0.19754977	0.194486983	0.179173048	0.208269525	0.2143951	0.206738132	0.208269525	0.225114855	0.225114855	0.205206738	0.189892803	0.19295559	0.202143951	0.206738132	0.217457887	0.206738132	0.226646248	0.225114855	0.211332312	0.206738132	0.205206738	0.205206738	0.209800919	0.2143951	0.188361409	0.209800919	0.19754977	0.2143951	0.212863706	0.160796325	0.163859112	0.186830015	0.211332312	0.168453293	0.156202144	0.182235835	0.188361409	0.108728943	0.185298622	0.202143951	0.21898928	0.203675345	0.199081164	0.194444444	0.174578867
MK572558.1_Salmostoma_sp._12096_KUSHIYARA_MEGHN	0.15467075	0.217457887	0.183767228	0.212863706	0.19754977	0.194486983	0.179173048	0.208269525	0.2143951	0.206738132	0.208269525	0.225114855	0.225114855	0.205206738	0.189892803	0.19295559	0.202143951	0.206738132	0.217457887	0.206738132	0.226646248	0.225114855	0.211332312	0.206738132	0.205206738	0.205206738	0.209800919	0.2143951	0.188361409	0.209800919	0.19754977	0.2143951	0.212863706	0.160796325	0.163859112	0.186830015	0.211332312	0.168453293	0.156202144	0.182235835	0.188361409	0.108728943	0.185298622	0.202143951	0.21898928	0.203675345	0.199081164	0.194444444	0.174578867
MK572556.1_Salmostoma_sp._12098_KUSHIYARA_MEGHN	0.15467075	0.217457887	0.183767228	0.212863706	0.19754977	0.194486983	0.179173048	0.208269525	0.2143951	0.206738132	0.208269525	0.225114855	0.225114855	0.205206738	0.189892803	0.19295559	0.202143951	0.206738132	0.217457887	0.206738132	0.226646248	0.225114855	0.211332312	0.206738132	0.205206738	0.205206738	0.209800919	0.2143951	0.188361409	0.209800919	0.19754977	0.2143951	0.212863706	0.160796325	0.163859112	0.186830015	0.211332312	0.168453293	0.156202144	0.182235835	0.188361409	0.108728943	0.185298622	0.202143951	0.21898928	0.203675345	0.199081164	0.194444444	0.174578867
MK572555.1_Salmostoma_sp._12094_KUSHIYARA_MEGHN	0.15467075	0.217457887	0.183767228	0.212863706	0.19754977	0.194486983	0.179173048	0.208269525	0.2143951	0.206738132	0.208269525	0.225114855	0.225114855	0.205206738	0.189892803	0.19295559	0.202143951	0.206738132	0.217457887	0.206738132	0.226646248	0.225114855	0.211332312	0.206738132	0.205206738	0.205206738	0.209800919	0.2143951	0.188361409	0.209800919	0.19754977	0.2143951	0.212863706	0.160796325	0.163859112	0.186830015	0.211332312	0.168453293	0.156202144	0.182235835	0.188361409	0.108728943	0.185298622	0.202143951	0.21898928	0.203675345	0.199081164	0.194444444	0.174578867
MK572591.1_Securicula_gora	0.175572519	0.225954199	0.209160305	0.221374046	0.224427481	0.218320611	0.204580153	0.207633588	0.230534351	0.218320611	0.216793893	0.235114504	0.235114504	0.236641221	0.222900763	0.198473282	0.210687023	0.212213741	0.236641221	0.219847328	0.215267176	0.233587786	0.209160305	0.212213741	0.219847328	0.235114504	0.229007634	0.229007634	0.219847328	0.222900763	0.20610687	0.233587786	0.233587786	0.172519084	0.178625954	0.213740458	0.227480916	0.175572519	0.19389313	0.2	0.207633588	0.141984733	0.216793893	0.216793893	0.225954199	0.213740458	0.213740458	0.22	0.189312977
MK572561.1_Salmostoma_bacalia	0.155725191	0.227480916	0.19389313	0.212213741	0.222900763	0.210687023	0.167938931	0.219847328	0.212213741	0.221374046	0.218320611	0.224427481	0.224427481	0.222900763	0.198473282	0.181679389	0.2	0.224427481	0.230534351	0.213740458	0.216793893	0.224427481	0.196946565	0.224427481	0.210687023	0.192366412	0.203053435	0.224427481	0.192366412	0.210687023	0.20610687	0.227480916	0.210687023	0.175572519	0.169465649	0.177099237	0.212213741	0.169465649	0.169465649	0.181679389	0.2	0.149618321	0.212213741	0.204580153	0.216793893	0.184732824	0.2	0.203076923	0.158778626
MK572563.1_Salmostoma_bacalia	0.155963303	0.227828746	0.194189602	0.212538226	0.22324159	0.211009174	0.168195719	0.220183486	0.212538226	0.221712538	0.218654434	0.224770642	0.224770642	0.22324159	0.198776758	0.181957187	0.20030581	0.224770642	0.23088685	0.214067278	0.217125382	0.224770642	0.197247706	0.224770642	0.211009174	0.192660551	0.203363914	0.224770642	0.192660551	0.211009174	0.206422018	0.227828746	0.211009174	0.175840979	0.169724771	0.177370031	0.212538226	0.169724771	0.169724771	0.181957187	0.20030581	0.149847095	0.212538226	0.204892966	0.217125382	0.185015291	0.20030581	0.203389831	0.159021407
MK572559.1_Salmostoma_bacalia	0.155725191	0.227480916	0.19389313	0.212213741	0.222900763	0.210687023	0.167938931	0.219847328	0.212213741	0.221374046	0.218320611	0.224427481	0.224427481	0.222900763	0.198473282	0.181679389	0.2	0.224427481	0.230534351	0.213740458	0.216793893	0.224427481	0.196946565	0.224427481	0.210687023	0.192366412	0.203053435	0.224427481	0.192366412	0.210687023	0.20610687	0.227480916	0.210687023	0.175572519	0.169465649	0.177099237	0.212213741	0.169465649	0.169465649	0.181679389	0.2	0.149618321	0.212213741	0.204580153	0.216793893	0.184732824	0.2	0.203076923	0.158778626
MK572560.1_Salmostoma_bacalia	0.155725191	0.227480916	0.19389313	0.212213741	0.222900763	0.210687023	0.167938931	0.219847328	0.212213741	0.221374046	0.218320611	0.224427481	0.224427481	0.222900763	0.198473282	0.181679389	0.2	0.224427481	0.230534351	0.213740458	0.216793893	0.224427481	0.196946565	0.224427481	0.210687023	0.192366412	0.203053435	0.224427481	0.192366412	0.210687023	0.20610687	0.227480916	0.210687023	0.175572519	0.169465649	0.177099237	0.212213741	0.169465649	0.169465649	0.181679389	0.2	0.149618321	0.212213741	0.204580153	0.216793893	0.184732824	0.2	0.203076923	0.158778626
MK572562.1_Salmostoma_bacalia	0.155725191	0.227480916	0.19389313	0.212213741	0.222900763	0.210687023	0.167938931	0.219847328	0.212213741	0.221374046	0.218320611	0.224427481	0.224427481	0.222900763	0.198473282	0.181679389	0.2	0.224427481	0.230534351	0.213740458	0.216793893	0.224427481	0.196946565	0.224427481	0.210687023	0.192366412	0.203053435	0.224427481	0.192366412	0.210687023	0.20610687	0.227480916	0.210687023	0.175572519	0.169465649	0.177099237	0.212213741	0.169465649	0.169465649	0.181679389	0.2	0.149618321	0.212213741	0.204580153	0.216793893	0.184732824	0.2	0.203076923	0.158778626
MK572086.1_Cabdio_morar	0	0.229007634	0.213740458	0.2	0.207633588	0.213740458	0.209160305	0.215267176	0.225954199	0.221374046	0.221374046	0.212213741	0.212213741	0.227480916	0.204580153	0.210687023	0.203053435	0.198473282	0.222900763	0.207633588	0.207633588	0.222900763	0.207633588	0.198473282	0.219847328	0.216793893	0.230534351	0.212213741	0.198473282	0.224427481	0.216793893	0.224427481	0.213740458	0.158778626	0.148091603	0.198473282	0.219847328	0.163358779	0.164885496	0.196946565	0.20610687	0.155725191	0.216793893	0.221374046	0.232061069	0.216793893	0.203053435	0.22	0.175572519
MK572084.1_Cabdio_morar	0	0.229007634	0.213740458	0.2	0.207633588	0.213740458	0.209160305	0.215267176	0.225954199	0.221374046	0.221374046	0.212213741	0.212213741	0.227480916	0.204580153	0.210687023	0.203053435	0.198473282	0.222900763	0.207633588	0.207633588	0.222900763	0.207633588	0.198473282	0.219847328	0.216793893	0.230534351	0.212213741	0.198473282	0.224427481	0.216793893	0.224427481	0.213740458	0.158778626	0.148091603	0.198473282	0.219847328	0.163358779	0.164885496	0.196946565	0.20610687	0.155725191	0.216793893	0.221374046	0.232061069	0.216793893	0.203053435	0.22	0.175572519
MK572085.1_Cabdio_morar	0.009174312	0.232415902	0.218654434	0.195718654	0.209480122	0.209480122	0.204892966	0.217125382	0.220183486	0.224770642	0.224770642	0.21559633	0.21559633	0.233944954	0.201834862	0.209480122	0.197247706	0.204892966	0.220183486	0.20030581	0.204892966	0.221712538	0.212538226	0.204892966	0.21559633	0.21559633	0.233944954	0.209480122	0.198776758	0.22324159	0.21559633	0.221712538	0.209480122	0.157492355	0.146788991	0.203363914	0.217125382	0.163608563	0.165137615	0.192660551	0.201834862	0.152905199	0.214067278	0.217125382	0.229357798	0.214067278	0.197247706	0.212634823	0.172782875
MK572087.1_Cabdio_morar	0.007633588	0.230534351	0.216793893	0.195419847	0.209160305	0.212213741	0.204580153	0.216793893	0.219847328	0.222900763	0.222900763	0.216793893	0.216793893	0.232061069	0.201526718	0.209160305	0.2	0.204580153	0.219847328	0.201526718	0.20610687	0.221374046	0.210687023	0.204580153	0.215267176	0.213740458	0.232061069	0.209160305	0.196946565	0.222900763	0.213740458	0.219847328	0.209160305	0.158778626	0.148091603	0.201526718	0.216793893	0.164885496	0.166412214	0.190839695	0.201526718	0.151145038	0.213740458	0.216793893	0.229007634	0.215267176	0.196946565	0.213846154	0.172519084
MK572058.1_Barilius_bendelisis	0.178625954	0.216793893	0.196946565	0.19389313	0.227480916	0.209160305	0.189312977	0.227480916	0.222900763	0.216793893	0.219847328	0.227480916	0.227480916	0.212213741	0.2	0.19389313	0.20610687	0.221374046	0.225954199	0.218320611	0.221374046	0.222900763	0.221374046	0.222900763	0.216793893	0.203053435	0.230534351	0.213740458	0.212213741	0.215267176	0.218320611	0.221374046	0.227480916	0.175572519	0.18778626	0.184732824	0.213740458	0.201526718	0.18778626	0.2	0.224427481	0.186259542	0.175572519	0.221374046	0.210687023	0.216793893	0.201526718	0.207692308	0.201526718
MK572062.1_Barilius_bendelisis	0.183206107	0.209160305	0.190839695	0.196946565	0.222900763	0.209160305	0.190839695	0.230534351	0.224427481	0.218320611	0.221374046	0.227480916	0.227480916	0.204580153	0.2	0.190839695	0.196946565	0.215267176	0.219847328	0.209160305	0.222900763	0.221374046	0.219847328	0.216793893	0.215267176	0.2	0.229007634	0.210687023	0.210687023	0.213740458	0.224427481	0.224427481	0.225954199	0.174045802	0.183206107	0.183206107	0.218320611	0.19389313	0.183206107	0.192366412	0.221374046	0.186259542	0.172519084	0.218320611	0.209160305	0.212213741	0.203053435	0.203076923	0.190839695
MK572060.1_Barilius_bendelisis	0.180428135	0.204892966	0.188073395	0.194189602	0.221712538	0.209480122	0.188073395	0.23088685	0.220183486	0.214067278	0.217125382	0.221712538	0.221712538	0.203363914	0.20030581	0.191131499	0.198776758	0.214067278	0.220183486	0.20795107	0.22324159	0.220183486	0.220183486	0.21559633	0.21559633	0.197247706	0.22324159	0.211009174	0.209480122	0.217125382	0.218654434	0.220183486	0.221712538	0.172782875	0.181957187	0.180428135	0.217125382	0.192660551	0.181957187	0.189602447	0.220183486	0.183486239	0.175840979	0.214067278	0.20795107	0.209480122	0.20030581	0.204930663	0.191131499
MK572059.1_Barilius_bendelisis	0.178625954	0.213740458	0.195419847	0.195419847	0.227480916	0.210687023	0.190839695	0.225954199	0.225954199	0.216793893	0.219847328	0.225954199	0.225954199	0.212213741	0.201526718	0.192366412	0.20610687	0.219847328	0.224427481	0.216793893	0.221374046	0.225954199	0.222900763	0.221374046	0.216793893	0.201526718	0.230534351	0.210687023	0.213740458	0.216793893	0.218320611	0.224427481	0.227480916	0.178625954	0.18778626	0.184732824	0.215267176	0.201526718	0.184732824	0.2	0.225954199	0.186259542	0.177099237	0.221374046	0.212213741	0.218320611	0.204580153	0.207692308	0.201526718
MK572061.1_Barilius_bendelisis	0.183206107	0.209160305	0.190839695	0.196946565	0.222900763	0.209160305	0.190839695	0.230534351	0.224427481	0.218320611	0.221374046	0.227480916	0.227480916	0.204580153	0.2	0.190839695	0.196946565	0.215267176	0.219847328	0.209160305	0.222900763	0.221374046	0.219847328	0.216793893	0.215267176	0.2	0.229007634	0.210687023	0.210687023	0.213740458	0.224427481	0.224427481	0.225954199	0.174045802	0.183206107	0.183206107	0.218320611	0.19389313	0.183206107	0.192366412	0.221374046	0.186259542	0.172519084	0.218320611	0.209160305	0.212213741	0.203053435	0.203076923	0.190839695
MK572398.1_Opsarius_bendelisis	0.178187404	0.215053763	0.195084485	0.193548387	0.22734255	0.20890937	0.188940092	0.22734255	0.222734255	0.215053763	0.21812596	0.225806452	0.225806452	0.210445469	0.19969278	0.193548387	0.205837174	0.221198157	0.224270353	0.21812596	0.222734255	0.222734255	0.219662058	0.222734255	0.216589862	0.201228879	0.228878648	0.215053763	0.210445469	0.215053763	0.21812596	0.221198157	0.22734255	0.175115207	0.187403994	0.182795699	0.215053763	0.201228879	0.187403994	0.198156682	0.224270353	0.184331797	0.176651306	0.221198157	0.210445469	0.216589862	0.201228879	0.207430341	0.201228879
MK572053.1_Barilius_barila	0.162079511	0.204892966	0.204892966	0.220183486	0.229357798	0.194189602	0.175840979	0.218654434	0.204892966	0.198776758	0.203363914	0.232415902	0.232415902	0.20795107	0.201834862	0.197247706	0.211009174	0.20795107	0.235474006	0.224770642	0.204892966	0.22324159	0.214067278	0.20795107	0.206422018	0.221712538	0.21559633	0.212538226	0.203363914	0.203363914	0.22324159	0.241590214	0.21559633	0.160550459	0.165137615	0.185015291	0.20030581	0.180428135	0.165137615	0.189602447	0.20030581	0.160550459	0.206422018	0.224770642	0.224770642	0.201834862	0.197247706	0.223420647	0.168195719
MK572056.1_Barilius_barila	0.172519084	0.20610687	0.209160305	0.218320611	0.227480916	0.196946565	0.174045802	0.216793893	0.204580153	0.2	0.204580153	0.236641221	0.236641221	0.212213741	0.20610687	0.196946565	0.209160305	0.210687023	0.236641221	0.224427481	0.204580153	0.225954199	0.215267176	0.210687023	0.20610687	0.222900763	0.218320611	0.210687023	0.20610687	0.203053435	0.225954199	0.244274809	0.215267176	0.166412214	0.170992366	0.189312977	0.201526718	0.183206107	0.170992366	0.190839695	0.195419847	0.161832061	0.20610687	0.224427481	0.227480916	0.204580153	0.196946565	0.221538462	0.172519084
MK572055.1_Barilius_barila	0.172519084	0.20610687	0.209160305	0.218320611	0.227480916	0.196946565	0.174045802	0.216793893	0.204580153	0.2	0.204580153	0.236641221	0.236641221	0.212213741	0.20610687	0.196946565	0.209160305	0.210687023	0.236641221	0.224427481	0.204580153	0.225954199	0.215267176	0.210687023	0.20610687	0.222900763	0.218320611	0.210687023	0.20610687	0.203053435	0.225954199	0.244274809	0.215267176	0.166412214	0.170992366	0.189312977	0.201526718	0.183206107	0.170992366	0.190839695	0.195419847	0.161832061	0.20610687	0.224427481	0.227480916	0.204580153	0.196946565	0.221538462	0.172519084
MK572057.1_Barilius_barila	0.162079511	0.204892966	0.204892966	0.220183486	0.229357798	0.194189602	0.175840979	0.218654434	0.204892966	0.198776758	0.203363914	0.232415902	0.232415902	0.20795107	0.201834862	0.197247706	0.211009174	0.20795107	0.235474006	0.224770642	0.204892966	0.22324159	0.214067278	0.20795107	0.206422018	0.221712538	0.21559633	0.212538226	0.203363914	0.203363914	0.22324159	0.241590214	0.21559633	0.160550459	0.165137615	0.185015291	0.20030581	0.180428135	0.165137615	0.189602447	0.20030581	0.160550459	0.206422018	0.224770642	0.224770642	0.201834862	0.197247706	0.223420647	0.168195719
MK572054.1_Barilius_barila	0.164885496	0.209160305	0.215267176	0.229007634	0.222900763	0.207633588	0.181679389	0.216793893	0.216793893	0.212213741	0.216793893	0.235114504	0.235114504	0.222900763	0.203053435	0.190839695	0.215267176	0.213740458	0.235114504	0.233587786	0.210687023	0.218320611	0.207633588	0.213740458	0.210687023	0.227480916	0.222900763	0.209160305	0.204580153	0.209160305	0.232061069	0.238167939	0.227480916	0.163358779	0.172519084	0.190839695	0.203053435	0.184732824	0.166412214	0.192366412	0.209160305	0.163358779	0.201526718	0.229007634	0.222900763	0.207633588	0.215267176	0.229230769	0.177099237
MK572394.1_Opsarius_barna	0.161832061	0.232061069	0.218320611	0.225954199	0.229007634	0.212213741	0.20610687	0.210687023	0.207633588	0.218320611	0.219847328	0.239694657	0.239694657	0.204580153	0.215267176	0.196946565	0.201526718	0.221374046	0.222900763	0.222900763	0.207633588	0.233587786	0.209160305	0.222900763	0.213740458	0.232061069	0.201526718	0.233587786	0.216793893	0.216793893	0.212213741	0.233587786	0.219847328	0.170992366	0.157251908	0.20610687	0.221374046	0.181679389	0.178625954	0.184732824	0.204580153	0.174045802	0.195419847	0.218320611	0.241221374	0.224427481	0.215267176	0.232307692	0.180152672
MK572395.1_Opsarius_barna	0.163859112	0.231240429	0.21898928	0.226646248	0.228177642	0.212863706	0.205206738	0.208269525	0.206738132	0.217457887	0.21898928	0.241960184	0.241960184	0.206738132	0.212863706	0.19754977	0.200612557	0.222052067	0.225114855	0.223583461	0.208269525	0.232771822	0.209800919	0.223583461	0.212863706	0.234303216	0.200612557	0.234303216	0.215926493	0.2143951	0.2143951	0.232771822	0.21898928	0.169984686	0.156202144	0.206738132	0.220520674	0.180704441	0.177641654	0.185298622	0.202143951	0.173047473	0.196018377	0.21898928	0.241960184	0.223583461	0.2143951	0.233024691	0.179173048
MK572391.1_Opsarius_barna	0.163859112	0.231240429	0.21898928	0.226646248	0.228177642	0.212863706	0.205206738	0.208269525	0.206738132	0.217457887	0.21898928	0.241960184	0.241960184	0.206738132	0.212863706	0.19754977	0.200612557	0.222052067	0.225114855	0.223583461	0.208269525	0.232771822	0.209800919	0.223583461	0.212863706	0.234303216	0.200612557	0.234303216	0.215926493	0.2143951	0.2143951	0.232771822	0.21898928	0.169984686	0.156202144	0.206738132	0.220520674	0.180704441	0.177641654	0.185298622	0.202143951	0.173047473	0.196018377	0.21898928	0.241960184	0.223583461	0.2143951	0.233024691	0.179173048
MK572397.1_Opsarius_barna	0.161832061	0.232061069	0.218320611	0.225954199	0.229007634	0.212213741	0.20610687	0.210687023	0.207633588	0.218320611	0.219847328	0.239694657	0.239694657	0.204580153	0.215267176	0.196946565	0.201526718	0.221374046	0.222900763	0.222900763	0.207633588	0.233587786	0.209160305	0.222900763	0.213740458	0.232061069	0.201526718	0.233587786	0.216793893	0.216793893	0.212213741	0.233587786	0.219847328	0.170992366	0.157251908	0.20610687	0.221374046	0.181679389	0.178625954	0.184732824	0.204580153	0.174045802	0.195419847	0.218320611	0.241221374	0.224427481	0.215267176	0.232307692	0.180152672
MK572390.1_Opsarius_barna	0.163358779	0.233587786	0.221374046	0.229007634	0.230534351	0.215267176	0.20610687	0.210687023	0.209160305	0.218320611	0.219847328	0.239694657	0.239694657	0.209160305	0.215267176	0.196946565	0.20610687	0.222900763	0.225954199	0.224427481	0.210687023	0.233587786	0.212213741	0.224427481	0.216793893	0.230534351	0.201526718	0.236641221	0.216793893	0.216793893	0.213740458	0.229007634	0.222900763	0.174045802	0.160305344	0.20610687	0.219847328	0.184732824	0.178625954	0.189312977	0.204580153	0.177099237	0.198473282	0.221374046	0.245801527	0.227480916	0.219847328	0.236923077	0.180152672
MK572393.1_Opsarius_barna	0.166921899	0.23583461	0.222052067	0.226646248	0.228177642	0.2143951	0.208269525	0.209800919	0.208269525	0.21898928	0.220520674	0.241960184	0.241960184	0.209800919	0.215926493	0.19754977	0.205206738	0.223583461	0.226646248	0.222052067	0.209800919	0.232771822	0.212863706	0.225114855	0.21898928	0.232771822	0.203675345	0.23583461	0.217457887	0.215926493	0.2143951	0.229709035	0.220520674	0.173047473	0.159264931	0.206738132	0.21898928	0.183767228	0.177641654	0.189892803	0.203675345	0.17151608	0.199081164	0.222052067	0.248085758	0.226646248	0.217457887	0.236111111	0.180704441
MK572392.1_Opsarius_barna	0.163859112	0.231240429	0.21898928	0.226646248	0.228177642	0.212863706	0.205206738	0.208269525	0.206738132	0.217457887	0.21898928	0.241960184	0.241960184	0.206738132	0.212863706	0.19754977	0.200612557	0.222052067	0.225114855	0.223583461	0.208269525	0.232771822	0.209800919	0.223583461	0.212863706	0.234303216	0.200612557	0.234303216	0.215926493	0.2143951	0.2143951	0.232771822	0.21898928	0.169984686	0.156202144	0.206738132	0.220520674	0.180704441	0.177641654	0.185298622	0.202143951	0.173047473	0.196018377	0.21898928	0.241960184	0.223583461	0.2143951	0.233024691	0.179173048
MK572396.1_Opsarius_barna	0.161832061	0.232061069	0.222900763	0.227480916	0.229007634	0.213740458	0.204580153	0.209160305	0.210687023	0.216793893	0.218320611	0.238167939	0.238167939	0.207633588	0.213740458	0.195419847	0.204580153	0.221374046	0.224427481	0.222900763	0.209160305	0.232061069	0.210687023	0.222900763	0.215267176	0.229007634	0.2	0.235114504	0.215267176	0.215267176	0.212213741	0.227480916	0.224427481	0.172519084	0.158778626	0.204580153	0.218320611	0.183206107	0.177099237	0.18778626	0.203053435	0.175572519	0.196946565	0.219847328	0.244274809	0.225954199	0.218320611	0.235384615	0.178625954
MK572399.1_Opsarius_tileo	0.183206107	0.216793893	0.235114504	0.227480916	0.239694657	0.219847328	0.190839695	0.224427481	0.212213741	0.218320611	0.221374046	0.245801527	0.245801527	0.209160305	0.212213741	0.218320611	0.219847328	0.235114504	0.239694657	0.225954199	0.20610687	0.261068702	0.222900763	0.233587786	0.229007634	0.244274809	0.219847328	0.232061069	0.224427481	0.235114504	0.229007634	0.248854962	0.236641221	0.2	0.204580153	0.222900763	0.207633588	0.2	0.186259542	0.19389313	0.227480916	0.180152672	0.204580153	0.219847328	0.238167939	0.216793893	0.215267176	0.241538462	0.196946565
MK572402.1_Opsarius_tileo	0.183206107	0.216793893	0.235114504	0.227480916	0.239694657	0.219847328	0.190839695	0.224427481	0.212213741	0.218320611	0.221374046	0.245801527	0.245801527	0.209160305	0.212213741	0.218320611	0.219847328	0.235114504	0.239694657	0.225954199	0.20610687	0.261068702	0.222900763	0.233587786	0.229007634	0.244274809	0.219847328	0.232061069	0.224427481	0.235114504	0.229007634	0.248854962	0.236641221	0.2	0.204580153	0.222900763	0.207633588	0.2	0.186259542	0.19389313	0.227480916	0.180152672	0.204580153	0.219847328	0.238167939	0.216793893	0.215267176	0.241538462	0.196946565
MK572400.1_Opsarius_tileo	0.183206107	0.216793893	0.235114504	0.227480916	0.239694657	0.219847328	0.190839695	0.224427481	0.212213741	0.218320611	0.221374046	0.245801527	0.245801527	0.209160305	0.212213741	0.218320611	0.219847328	0.235114504	0.239694657	0.225954199	0.20610687	0.261068702	0.222900763	0.233587786	0.229007634	0.244274809	0.219847328	0.232061069	0.224427481	0.235114504	0.229007634	0.248854962	0.236641221	0.2	0.204580153	0.222900763	0.207633588	0.2	0.186259542	0.19389313	0.227480916	0.180152672	0.204580153	0.219847328	0.238167939	0.216793893	0.215267176	0.241538462	0.196946565
MK572401.1_Opsarius_tileo	0.183206107	0.216793893	0.235114504	0.227480916	0.239694657	0.219847328	0.190839695	0.224427481	0.212213741	0.218320611	0.221374046	0.245801527	0.245801527	0.209160305	0.212213741	0.218320611	0.219847328	0.235114504	0.239694657	0.225954199	0.20610687	0.261068702	0.222900763	0.233587786	0.229007634	0.244274809	0.219847328	0.232061069	0.224427481	0.235114504	0.229007634	0.248854962	0.236641221	0.2	0.204580153	0.222900763	0.207633588	0.2	0.186259542	0.19389313	0.227480916	0.180152672	0.204580153	0.219847328	0.238167939	0.216793893	0.215267176	0.241538462	0.196946565
MK572539.1_Raiamas_bola	0.14351145	0.215267176	0.209160305	0.209160305	0.221374046	0.2	0.180152672	0.210687023	0.196946565	0.215267176	0.213740458	0.224427481	0.224427481	0.212213741	0.190839695	0.18778626	0.215267176	0.195419847	0.203053435	0.184732824	0.212213741	0.209160305	0.212213741	0.196946565	0.210687023	0.195419847	0.192366412	0.210687023	0.190839695	0.210687023	0.222900763	0.218320611	0.198473282	0.170992366	0.170992366	0.174045802	0.215267176	0.180152672	0.172519084	0.158778626	0.19389313	0.180152672	0.2	0.20610687	0.233587786	0.190839695	0.209160305	0.215384615	0.184732824
MK572290.1_Lepidocephalichthys_sp._NRMt9962	0.190476191	0.221198157	0.205837174	0.204301075	0.201228879	0.213517665	0.185867896	0.22734255	0.233486943	0.224270353	0.224270353	0.244239631	0.244239631	0.21812596	0.225806452	0.173579109	0.219662058	0.222734255	0.244239631	0.238095238	0.228878648	0.224270353	0.222734255	0.222734255	0.21812596	0.242703533	0.213517665	0.225806452	0.207373272	0.22734255	0.222734255	0.242703533	0.196620584	0.187403994	0.198156682	0.213517665	0.216589862	0.201228879	0.195084485	0.188940092	0.213517665	0.195084485	0.192012289	0.219662058	0.21812596	0.201228879	0.205837174	0.215170279	0.190476191
MK572305.1_Lepidocephalichthys_goalparensis	0.184615385	0.215384615	0.195384615	0.196923077	0.190769231	0.195384615	0.170769231	0.215384615	0.212307692	0.22	0.218461539	0.233846154	0.233846154	0.227692308	0.210769231	0.155384615	0.192307692	0.209230769	0.226153846	0.207692308	0.206153846	0.216923077	0.212307692	0.210769231	0.213846154	0.218461539	0.212307692	0.229230769	0.196923077	0.215384615	0.210769231	0.215384615	0.196923077	0.192307692	0.2	0.195384615	0.218461539	0.196923077	0.183076923	0.173846154	0.204615385	0.192307692	0.189230769	0.213846154	0.206153846	0.207692308	0.196923077	0.2	0.187692308
MK572307.1_Lepidocephalichthys_goalparensis	0.184732824	0.218320611	0.196946565	0.192366412	0.190839695	0.195419847	0.166412214	0.212213741	0.212213741	0.222900763	0.221374046	0.233587786	0.233587786	0.225954199	0.210687023	0.155725191	0.190839695	0.20610687	0.227480916	0.20610687	0.20610687	0.219847328	0.212213741	0.207633588	0.213740458	0.219847328	0.212213741	0.230534351	0.196946565	0.212213741	0.213740458	0.216793893	0.196946565	0.190839695	0.198473282	0.19389313	0.218320611	0.195419847	0.181679389	0.172519084	0.204580153	0.190839695	0.190839695	0.212213741	0.20610687	0.204580153	0.196946565	0.198461539	0.184732824
MK572306.1_Lepidocephalichthys_goalparensis	0.184331797	0.215053763	0.195084485	0.195084485	0.190476191	0.195084485	0.168970814	0.215053763	0.211981567	0.219662058	0.21812596	0.233486943	0.233486943	0.225806452	0.210445469	0.155145929	0.192012289	0.20890937	0.225806452	0.205837174	0.205837174	0.216589862	0.211981567	0.210445469	0.213517665	0.21812596	0.211981567	0.228878648	0.196620584	0.215053763	0.210445469	0.215053763	0.196620584	0.192012289	0.19969278	0.195084485	0.21812596	0.196620584	0.182795699	0.172043011	0.204301075	0.192012289	0.188940092	0.213517665	0.205837174	0.205837174	0.196620584	0.198142415	0.187403994
MK572304.1_Lepidocephalichthys_goalparensis	0.182795699	0.215053763	0.195084485	0.193548387	0.193548387	0.196620584	0.167434716	0.213517665	0.211981567	0.219662058	0.21812596	0.230414747	0.230414747	0.225806452	0.211981567	0.155145929	0.190476191	0.207373272	0.22734255	0.207373272	0.205837174	0.216589862	0.211981567	0.20890937	0.213517665	0.21812596	0.210445469	0.228878648	0.193548387	0.213517665	0.211981567	0.213517665	0.196620584	0.192012289	0.19969278	0.193548387	0.21812596	0.196620584	0.182795699	0.170506912	0.205837174	0.190476191	0.188940092	0.215053763	0.205837174	0.204301075	0.196620584	0.198142415	0.185867896
MK572302.1_Lepidocephalichthys_caudofurcatus	0.178187404	0.205837174	0.181259601	0.192012289	0.190476191	0.202764977	0.175115207	0.213517665	0.213517665	0.202764977	0.204301075	0.231950845	0.231950845	0.202764977	0.204301075	0.159754224	0.190476191	0.210445469	0.221198157	0.201228879	0.201228879	0.222734255	0.202764977	0.210445469	0.205837174	0.21812596	0.210445469	0.225806452	0.181259601	0.211981567	0.202764977	0.213517665	0.175115207	0.181259601	0.188940092	0.187403994	0.20890937	0.187403994	0.176651306	0.178187404	0.195084485	0.170506912	0.188940092	0.195084485	0.192012289	0.198156682	0.181259601	0.199690403	0.161290323
MK572301.1_Lepidocephalichthys_caudofurcatus	0.176651306	0.204301075	0.182795699	0.193548387	0.188940092	0.201228879	0.173579109	0.211981567	0.211981567	0.201228879	0.202764977	0.230414747	0.230414747	0.201228879	0.205837174	0.161290323	0.188940092	0.20890937	0.219662058	0.19969278	0.19969278	0.221198157	0.201228879	0.20890937	0.204301075	0.216589862	0.20890937	0.224270353	0.182795699	0.210445469	0.201228879	0.211981567	0.173579109	0.179723502	0.187403994	0.185867896	0.210445469	0.185867896	0.175115207	0.179723502	0.193548387	0.168970814	0.187403994	0.193548387	0.193548387	0.19969278	0.179723502	0.20123839	0.159754224
MK572303.1_Lepidocephalichthys_caudofurcatus	0.178625954	0.20610687	0.184732824	0.192366412	0.18778626	0.2	0.172519084	0.210687023	0.212213741	0.203053435	0.204580153	0.232061069	0.232061069	0.201526718	0.204580153	0.160305344	0.189312977	0.207633588	0.219847328	0.198473282	0.2	0.222900763	0.201526718	0.207633588	0.204580153	0.218320611	0.209160305	0.224427481	0.184732824	0.209160305	0.203053435	0.213740458	0.172519084	0.178625954	0.186259542	0.186259542	0.210687023	0.184732824	0.174045802	0.180152672	0.192366412	0.169465649	0.18778626	0.192366412	0.19389313	0.198473282	0.180152672	0.201538462	0.158778626
MK572312.1_Lepidocephalichthys_irrorata	0.204892966	0.195718654	0.220183486	0.218654434	0.204892966	0.181957187	0.191131499	0.22324159	0.23088685	0.206422018	0.204892966	0.229357798	0.229357798	0.214067278	0.229357798	0.171253823	0.220183486	0.212538226	0.221712538	0.21559633	0.220183486	0.23853211	0.22324159	0.212538226	0.21559633	0.23088685	0.214067278	0.233944954	0.218654434	0.220183486	0.233944954	0.250764526	0.206422018	0.195718654	0.20795107	0.217125382	0.224770642	0.212538226	0.186544343	0.183486239	0.20795107	0.217125382	0.20030581	0.22324159	0.214067278	0.232415902	0.204892966	0.236923077	0.203363914
MK572313.1_Lepidocephalichthys_irrorata	0.20610687	0.195419847	0.222900763	0.221374046	0.207633588	0.18778626	0.189312977	0.229007634	0.229007634	0.207633588	0.20610687	0.232061069	0.232061069	0.213740458	0.229007634	0.177099237	0.218320611	0.213740458	0.224427481	0.216793893	0.222900763	0.239694657	0.222900763	0.213740458	0.218320611	0.227480916	0.215267176	0.229007634	0.219847328	0.222900763	0.232061069	0.250381679	0.20610687	0.198473282	0.213740458	0.219847328	0.225954199	0.209160305	0.18778626	0.184732824	0.204580153	0.218320611	0.198473282	0.225954199	0.213740458	0.229007634	0.20610687	0.233846154	0.203053435
MK572297.1_Lepidocephalichthys_sp._NRMt10751	0.219662058	0.202764977	0.190476191	0.20890937	0.198156682	0.20890937	0.185867896	0.233486943	0.215053763	0.228878648	0.22734255	0.221198157	0.222734255	0.210445469	0.222734255	0.172043011	0.219662058	0.204301075	0.216589862	0.222734255	0.20890937	0.21812596	0.215053763	0.204301075	0.224270353	0.222734255	0.198156682	0.235023042	0.201228879	0.224270353	0.211981567	0.233486943	0.201228879	0.19969278	0.207373272	0.202764977	0.235023042	0.207373272	0.193548387	0.176651306	0.213517665	0.210445469	0.205837174	0.213517665	0.204301075	0.192012289	0.196620584	0.229102167	0.195084485
MK572291.1_Lepidocephalichthys_sp._NRMt10114	0.205837174	0.224270353	0.204301075	0.195084485	0.219662058	0.204301075	0.196620584	0.224270353	0.222734255	0.242703533	0.241167435	0.250384025	0.250384025	0.22734255	0.22734255	0.003072197	0.202764977	0.19969278	0.221198157	0.207373272	0.222734255	0.230414747	0.21812596	0.201228879	0.247311828	0.207373272	0.210445469	0.222734255	0.225806452	0.222734255	0.225806452	0.228878648	0.195084485	0.198156682	0.193548387	0.192012289	0.20890937	0.205837174	0.178187404	0.190476191	0.215053763	0.205837174	0.192012289	0.205837174	0.216589862	0.216589862	0.219662058	0.22755418	0.195084485
MK572294.1_Lepidocephalichthys_sp._DU6217	0.212213741	0.227480916	0.203053435	0.196946565	0.222900763	0.204580153	0.196946565	0.225954199	0.227480916	0.241221374	0.239694657	0.250381679	0.250381679	0.233587786	0.227480916	0.004580153	0.207633588	0.201526718	0.224427481	0.209160305	0.229007634	0.230534351	0.216793893	0.203053435	0.242748092	0.212213741	0.212213741	0.224427481	0.225954199	0.215267176	0.224427481	0.232061069	0.198473282	0.2	0.19389313	0.195419847	0.209160305	0.209160305	0.178625954	0.198473282	0.215267176	0.2	0.196946565	0.210687023	0.219847328	0.219847328	0.221374046	0.232307692	0.19389313
MK572299.1_Lepidocephalichthys_annandalei	0.190839695	0.216793893	0.209160305	0.203053435	0.218320611	0.198473282	0.184732824	0.245801527	0.216793893	0.201526718	0.204580153	0.236641221	0.236641221	0.219847328	0.201526718	0.155725191	0.222900763	0.204580153	0.233587786	0.218320611	0.224427481	0.239694657	0.20610687	0.204580153	0.229007634	0.224427481	0.2	0.229007634	0.204580153	0.235114504	0.222900763	0.222900763	0.207633588	0.201526718	0.2	0.184732824	0.204580153	0.201526718	0.19389313	0.181679389	0.209160305	0.189312977	0.2	0.215267176	0.20610687	0.210687023	0.213740458	0.215384615	0.190839695
MK572300.1_Lepidocephalichthys_annandalei	0.190839695	0.216793893	0.209160305	0.201526718	0.218320611	0.201526718	0.184732824	0.245801527	0.215267176	0.204580153	0.207633588	0.233587786	0.233587786	0.221374046	0.201526718	0.154198473	0.221374046	0.20610687	0.236641221	0.221374046	0.224427481	0.239694657	0.20610687	0.20610687	0.227480916	0.224427481	0.2	0.229007634	0.201526718	0.238167939	0.222900763	0.224427481	0.209160305	0.203053435	0.2	0.18778626	0.204580153	0.201526718	0.195419847	0.184732824	0.209160305	0.190839695	0.2	0.216793893	0.20610687	0.207633588	0.212213741	0.213846154	0.192366412
MK572289.1_Lepidocephalichthys_sp._a_10134	0.2	0.221374046	0.227480916	0.201526718	0.212213741	0.2	0.192366412	0.229007634	0.219847328	0.216793893	0.219847328	0.232061069	0.232061069	0.218320611	0.222900763	0.154198473	0.212213741	0.204580153	0.209160305	0.192366412	0.224427481	0.238167939	0.207633588	0.204580153	0.222900763	0.230534351	0.222900763	0.216793893	0.207633588	0.222900763	0.225954199	0.224427481	0.207633588	0.195419847	0.201526718	0.216793893	0.232061069	0.203053435	0.192366412	0.190839695	0.215267176	0.201526718	0.18778626	0.19389313	0.218320611	0.207633588	0.212213741	0.210769231	0.201526718
MK572311.1_Lepidocephalichthys_guntea	0.190839695	0.239694657	0.203053435	0.215267176	0.204580153	0.201526718	0.186259542	0.215267176	0.221374046	0.227480916	0.227480916	0.225954199	0.225954199	0.209160305	0.232061069	0.161832061	0.207633588	0.209160305	0.227480916	0.219847328	0.224427481	0.25648855	0.216793893	0.207633588	0.229007634	0.212213741	0.204580153	0.203053435	0.201526718	0.219847328	0.227480916	0.215267176	0.221374046	0.192366412	0.201526718	0.203053435	0.219847328	0.209160305	0.18778626	0.207633588	0.218320611	0.204580153	0.20610687	0.203053435	0.203053435	0.216793893	0.207633588	0.22	0.198473282
MK572308.1_Lepidocephalichthys_guntea	0.189312977	0.239694657	0.201526718	0.213740458	0.203053435	0.2	0.184732824	0.213740458	0.221374046	0.225954199	0.225954199	0.225954199	0.225954199	0.210687023	0.230534351	0.160305344	0.20610687	0.207633588	0.225954199	0.218320611	0.222900763	0.254961832	0.215267176	0.20610687	0.227480916	0.212213741	0.203053435	0.203053435	0.2	0.218320611	0.227480916	0.213740458	0.221374046	0.192366412	0.201526718	0.201526718	0.219847328	0.209160305	0.18778626	0.207633588	0.216793893	0.204580153	0.204580153	0.201526718	0.201526718	0.215267176	0.207633588	0.218461539	0.198473282
MK572310.1_Lepidocephalichthys_guntea	0.192366412	0.235114504	0.2	0.210687023	0.2	0.2	0.180152672	0.213740458	0.219847328	0.224427481	0.224427481	0.227480916	0.227480916	0.207633588	0.233587786	0.158778626	0.198473282	0.209160305	0.222900763	0.213740458	0.232061069	0.254961832	0.210687023	0.207633588	0.225954199	0.212213741	0.201526718	0.20610687	0.2	0.213740458	0.230534351	0.212213741	0.216793893	0.186259542	0.19389313	0.198473282	0.216793893	0.198473282	0.186259542	0.204580153	0.212213741	0.196946565	0.195419847	0.203053435	0.2	0.20610687	0.204580153	0.213846154	0.189312977
MK572296.1_Lepidocephalichthys_sp._NRMt10472	0.192012289	0.225806452	0.19969278	0.204301075	0.210445469	0.20890937	0.172043011	0.213517665	0.211981567	0.216589862	0.215053763	0.222734255	0.222734255	0.211981567	0.224270353	0.147465438	0.204301075	0.202764977	0.222734255	0.215053763	0.228878648	0.238095238	0.213517665	0.202764977	0.222734255	0.211981567	0.216589862	0.207373272	0.193548387	0.205837174	0.228878648	0.210445469	0.210445469	0.182795699	0.182795699	0.19969278	0.221198157	0.190476191	0.175115207	0.196620584	0.20890937	0.193548387	0.184331797	0.211981567	0.202764977	0.20890937	0.195084485	0.205882353	0.188940092
MK572293.1_Lepidocephalichthys_sp._NRMt10233	0.192012289	0.225806452	0.19969278	0.204301075	0.210445469	0.20890937	0.172043011	0.213517665	0.211981567	0.216589862	0.215053763	0.222734255	0.222734255	0.211981567	0.224270353	0.147465438	0.204301075	0.202764977	0.222734255	0.215053763	0.228878648	0.238095238	0.213517665	0.202764977	0.222734255	0.211981567	0.216589862	0.207373272	0.193548387	0.205837174	0.228878648	0.210445469	0.210445469	0.182795699	0.182795699	0.19969278	0.221198157	0.190476191	0.175115207	0.196620584	0.20890937	0.193548387	0.184331797	0.211981567	0.202764977	0.20890937	0.195084485	0.205882353	0.188940092
MK572295.1_Lepidocephalichthys_sp._NRMt10464	0.192012289	0.225806452	0.19969278	0.204301075	0.210445469	0.20890937	0.172043011	0.213517665	0.211981567	0.216589862	0.215053763	0.222734255	0.222734255	0.211981567	0.224270353	0.147465438	0.204301075	0.202764977	0.222734255	0.215053763	0.228878648	0.238095238	0.213517665	0.202764977	0.222734255	0.211981567	0.216589862	0.207373272	0.193548387	0.205837174	0.228878648	0.210445469	0.210445469	0.182795699	0.182795699	0.19969278	0.221198157	0.190476191	0.175115207	0.196620584	0.20890937	0.193548387	0.184331797	0.211981567	0.202764977	0.20890937	0.195084485	0.205882353	0.188940092
MK572298.1_Lepidocephalichthys_sp._NRMt11189	0.192012289	0.225806452	0.19969278	0.204301075	0.210445469	0.20890937	0.172043011	0.213517665	0.211981567	0.216589862	0.215053763	0.222734255	0.222734255	0.211981567	0.224270353	0.147465438	0.204301075	0.202764977	0.222734255	0.215053763	0.228878648	0.238095238	0.213517665	0.202764977	0.222734255	0.211981567	0.216589862	0.207373272	0.193548387	0.205837174	0.228878648	0.210445469	0.210445469	0.182795699	0.182795699	0.19969278	0.221198157	0.190476191	0.175115207	0.196620584	0.20890937	0.193548387	0.184331797	0.211981567	0.202764977	0.20890937	0.195084485	0.205882353	0.188940092
MK572292.1_Lepidocephalichthys_sp._DU6169	0.192366412	0.227480916	0.201526718	0.204580153	0.210687023	0.209160305	0.172519084	0.213740458	0.212213741	0.218320611	0.216793893	0.224427481	0.224427481	0.213740458	0.224427481	0.148091603	0.204580153	0.203053435	0.224427481	0.215267176	0.227480916	0.238167939	0.215267176	0.203053435	0.222900763	0.213740458	0.218320611	0.20610687	0.195419847	0.20610687	0.229007634	0.210687023	0.210687023	0.183206107	0.183206107	0.201526718	0.219847328	0.190839695	0.175572519	0.198473282	0.209160305	0.195419847	0.183206107	0.212213741	0.203053435	0.209160305	0.195419847	0.206153846	0.189312977
MK572364.1_Neoeucirrhichthys_maydelli	0.213740458	0.218320611	0.203053435	0.20610687	0.203053435	0.2	0.203053435	0.235114504	0.219847328	0.224427481	0.224427481	0.215267176	0.213740458	0.215267176	0.216793893	0.18778626	0.2	0.232061069	0.218320611	0.210687023	0.219847328	0.222900763	0.210687023	0.233587786	0.216793893	0.210687023	0.216793893	0.20610687	0.18778626	0.227480916	0.229007634	0.248854962	0.189312977	0.192366412	0.195419847	0.203053435	0.225954199	0.2	0.192366412	0.207633588	0.230534351	0.2	0.215267176	0.209160305	0.201526718	0.212213741	0.210687023	0.233846154	0.196946565
MK572362.1_Neoeucirrhichthys_maydelli	0.216793893	0.218320611	0.201526718	0.207633588	0.209160305	0.2	0.19389313	0.233587786	0.218320611	0.221374046	0.222900763	0.221374046	0.219847328	0.221374046	0.219847328	0.178625954	0.196946565	0.229007634	0.213740458	0.203053435	0.221374046	0.219847328	0.215267176	0.230534351	0.221374046	0.218320611	0.209160305	0.212213741	0.177099237	0.230534351	0.219847328	0.235114504	0.18778626	0.196946565	0.195419847	0.198473282	0.218320611	0.195419847	0.18778626	0.2	0.224427481	0.196946565	0.207633588	0.213740458	0.2	0.210687023	0.20610687	0.227692308	0.19389313
MK572363.1_Neoeucirrhichthys_maydelli	0.217125382	0.218654434	0.201834862	0.206422018	0.20795107	0.198776758	0.192660551	0.232415902	0.217125382	0.221712538	0.22324159	0.221712538	0.220183486	0.221712538	0.218654434	0.177370031	0.195718654	0.227828746	0.214067278	0.201834862	0.220183486	0.220183486	0.21559633	0.229357798	0.220183486	0.218654434	0.209480122	0.211009174	0.177370031	0.229357798	0.220183486	0.235474006	0.186544343	0.195718654	0.194189602	0.198776758	0.217125382	0.194189602	0.186544343	0.20030581	0.22324159	0.197247706	0.206422018	0.212538226	0.198776758	0.209480122	0.204892966	0.226502311	0.192660551
MK572428.1_Pangio_pangia	0.178625954	0.225954199	0.198473282	0.189312977	0.196946565	0.219847328	0.169465649	0.210687023	0.216793893	0.224427481	0.224427481	0.230534351	0.230534351	0.213740458	0.229007634	0.163358779	0.186259542	0.204580153	0.219847328	0.216793893	0.224427481	0.225954199	0.213740458	0.204580153	0.20610687	0.219847328	0.212213741	0.212213741	0.2	0.218320611	0.207633588	0.219847328	0.216793893	0.190839695	0.180152672	0.195419847	0.215267176	0.190839695	0.177099237	0.18778626	0.221374046	0.189312977	0.190839695	0.213740458	0.2	0.198473282	0.18778626	0.216923077	0.19389313
MK572425.1_Pangio_pangia	0.175572519	0.225954199	0.198473282	0.189312977	0.196946565	0.219847328	0.169465649	0.212213741	0.219847328	0.221374046	0.221374046	0.229007634	0.229007634	0.213740458	0.227480916	0.166412214	0.186259542	0.204580153	0.219847328	0.216793893	0.224427481	0.229007634	0.212213741	0.204580153	0.203053435	0.221374046	0.213740458	0.215267176	0.196946565	0.218320611	0.204580153	0.219847328	0.213740458	0.18778626	0.177099237	0.192366412	0.215267176	0.190839695	0.174045802	0.190839695	0.218320611	0.189312977	0.19389313	0.210687023	0.196946565	0.198473282	0.184732824	0.213846154	0.190839695
MK572426.1_Pangio_pangia	0.178625954	0.225954199	0.198473282	0.189312977	0.196946565	0.219847328	0.169465649	0.210687023	0.216793893	0.224427481	0.224427481	0.230534351	0.230534351	0.213740458	0.229007634	0.163358779	0.186259542	0.204580153	0.219847328	0.216793893	0.224427481	0.225954199	0.213740458	0.204580153	0.20610687	0.219847328	0.212213741	0.212213741	0.2	0.218320611	0.207633588	0.219847328	0.216793893	0.190839695	0.180152672	0.195419847	0.215267176	0.190839695	0.177099237	0.18778626	0.221374046	0.189312977	0.190839695	0.213740458	0.2	0.198473282	0.18778626	0.216923077	0.19389313
MK572427.1_Pangio_pangia	0.177099237	0.225954199	0.2	0.18778626	0.198473282	0.221374046	0.170992366	0.213740458	0.221374046	0.222900763	0.222900763	0.230534351	0.230534351	0.212213741	0.229007634	0.164885496	0.18778626	0.20610687	0.221374046	0.218320611	0.225954199	0.230534351	0.213740458	0.20610687	0.204580153	0.222900763	0.215267176	0.213740458	0.198473282	0.219847328	0.20610687	0.221374046	0.215267176	0.189312977	0.178625954	0.19389313	0.216793893	0.192366412	0.175572519	0.192366412	0.219847328	0.190839695	0.192366412	0.212213741	0.198473282	0.2	0.186259542	0.213846154	0.192366412
MK572089.1_Canthophrys_gongota	0.219847328	0.229007634	0.19389313	0.216793893	0.213740458	0.218320611	0.2	0.209160305	0.242748092	0.230534351	0.227480916	0.227480916	0.227480916	0.233587786	0.221374046	0.184732824	0.198473282	0.207633588	0.203053435	0.219847328	0.215267176	0.232061069	0.218320611	0.209160305	0.227480916	0.224427481	0.216793893	0.236641221	0.201526718	0.215267176	0.225954199	0.230534351	0.227480916	0.204580153	0.216793893	0.198473282	0.221374046	0.212213741	0.204580153	0.183206107	0.209160305	0.201526718	0.198473282	0.209160305	0.196946565	0.204580153	0.196946565	0.224615385	0.20610687
MK572088.1_Canthophrys_gongota	0.219847328	0.229007634	0.19389313	0.216793893	0.213740458	0.218320611	0.2	0.209160305	0.242748092	0.230534351	0.227480916	0.227480916	0.227480916	0.233587786	0.221374046	0.184732824	0.198473282	0.207633588	0.203053435	0.219847328	0.215267176	0.232061069	0.218320611	0.209160305	0.227480916	0.224427481	0.216793893	0.236641221	0.201526718	0.215267176	0.225954199	0.230534351	0.227480916	0.204580153	0.216793893	0.198473282	0.221374046	0.212213741	0.204580153	0.183206107	0.209160305	0.201526718	0.198473282	0.209160305	0.196946565	0.204580153	0.196946565	0.224615385	0.20610687
MK572048.1_Balitora_brucei	0.178899083	0.198776758	0.189602447	0.171253823	0.180428135	0.181957187	0.178899083	0.212538226	0.217125382	0.221712538	0.221712538	0.220183486	0.220183486	0.212538226	0.212538226	0.188073395	0.181957187	0.188073395	0.194189602	0.191131499	0.203363914	0.211009174	0.209480122	0.189602447	0.180428135	0.181957187	0.211009174	0.206422018	0.192660551	0.20795107	0.212538226	0.206422018	0.20030581	0.155963303	0.169724771	0.172782875	0.209480122	0.171253823	0.183486239	0.181957187	0.191131499	0.192660551	0.186544343	0.192660551	0.178899083	0.186544343	0.198776758	0.184899846	0.174311927
MK572047.1_Balitora_brucei	0.178899083	0.198776758	0.194189602	0.171253823	0.181957187	0.183486239	0.175840979	0.212538226	0.221712538	0.220183486	0.220183486	0.221712538	0.221712538	0.214067278	0.209480122	0.181957187	0.181957187	0.189602447	0.197247706	0.194189602	0.201834862	0.211009174	0.203363914	0.191131499	0.185015291	0.180428135	0.212538226	0.211009174	0.186544343	0.204892966	0.211009174	0.203363914	0.20030581	0.155963303	0.177370031	0.168195719	0.211009174	0.172782875	0.183486239	0.180428135	0.189602447	0.195718654	0.186544343	0.194189602	0.181957187	0.188073395	0.198776758	0.186440678	0.169724771
MK572050.1_Balitora_brucei	0.180152672	0.2	0.190839695	0.170992366	0.180152672	0.181679389	0.178625954	0.212213741	0.216793893	0.222900763	0.222900763	0.221374046	0.221374046	0.213740458	0.212213741	0.18778626	0.181679389	0.18778626	0.195419847	0.190839695	0.203053435	0.212213741	0.210687023	0.189312977	0.180152672	0.183206107	0.212213741	0.20610687	0.19389313	0.207633588	0.213740458	0.207633588	0.2	0.155725191	0.169465649	0.174045802	0.209160305	0.170992366	0.183206107	0.183206107	0.190839695	0.19389313	0.186259542	0.192366412	0.178625954	0.186259542	0.198473282	0.184615385	0.174045802
MK572074.1_Botia_rostrata	0.204580153	0.218320611	0.210687023	0.212213741	0.2	0.2	0.083969466	0.215267176	0.225954199	0.204580153	0.209160305	0.241221374	0.241221374	0.227480916	0.218320611	0.204580153	0.203053435	0.210687023	0.210687023	0.18778626	0.213740458	0.230534351	0.222900763	0.210687023	0.19389313	0.212213741	0.224427481	0.235114504	0.189312977	0.222900763	0.235114504	0.227480916	0.210687023	0.166412214	0.164885496	0.180152672	0.207633588	0.158778626	0.180152672	0.174045802	0.207633588	0.184732824	0.192366412	0.213740458	0.203053435	0.203053435	0.201526718	0.209230769	0.175572519
MK572073.1_Botia_rostrata	0.204580153	0.218320611	0.210687023	0.212213741	0.2	0.2	0.083969466	0.215267176	0.225954199	0.204580153	0.209160305	0.241221374	0.241221374	0.227480916	0.218320611	0.204580153	0.203053435	0.210687023	0.210687023	0.18778626	0.213740458	0.230534351	0.222900763	0.210687023	0.19389313	0.212213741	0.224427481	0.235114504	0.189312977	0.222900763	0.235114504	0.227480916	0.210687023	0.166412214	0.164885496	0.180152672	0.207633588	0.158778626	0.180152672	0.174045802	0.207633588	0.184732824	0.192366412	0.213740458	0.203053435	0.203053435	0.201526718	0.209230769	0.175572519
MK572072.1_Botia_lohachata	0.189312977	0.222900763	0.210687023	0.212213741	0.204580153	0.203053435	0.093129771	0.210687023	0.222900763	0.20610687	0.210687023	0.230534351	0.230534351	0.238167939	0.222900763	0.198473282	0.195419847	0.198473282	0.196946565	0.183206107	0.219847328	0.232061069	0.219847328	0.198473282	0.2	0.213740458	0.221374046	0.229007634	0.190839695	0.222900763	0.239694657	0.236641221	0.216793893	0.174045802	0.166412214	0.184732824	0.215267176	0.169465649	0.177099237	0.175572519	0.20610687	0.18778626	0.186259542	0.213740458	0.207633588	0.209160305	0.19389313	0.210769231	0.169465649
MK572071.1_Botia_lohachata	0.190184049	0.220858896	0.211656442	0.214723926	0.207055215	0.205521472	0.095092025	0.213190184	0.225460123	0.207055215	0.211656442	0.228527607	0.228527607	0.239263804	0.225460123	0.200920245	0.197852761	0.200920245	0.197852761	0.185582822	0.222392638	0.233128834	0.220858896	0.200920245	0.202453988	0.214723926	0.222392638	0.231595092	0.191717791	0.225460123	0.240797546	0.237730061	0.219325153	0.176380368	0.168711656	0.185582822	0.217791411	0.171779141	0.176380368	0.173312883	0.208588957	0.188650307	0.188650307	0.216257669	0.210122699	0.211656442	0.196319018	0.213292118	0.171779141
MK572070.1_Botia_dario	0.210687023	0.216793893	0.198473282	0.203053435	0.2	0.209160305	0.004580153	0.224427481	0.222900763	0.20610687	0.210687023	0.229007634	0.229007634	0.219847328	0.207633588	0.198473282	0.196946565	0.209160305	0.209160305	0.2	0.229007634	0.230534351	0.213740458	0.209160305	0.201526718	0.210687023	0.20610687	0.238167939	0.189312977	0.201526718	0.218320611	0.233587786	0.227480916	0.174045802	0.178625954	0.192366412	0.198473282	0.177099237	0.175572519	0.166412214	0.203053435	0.181679389	0.195419847	0.221374046	0.209160305	0.2	0.192366412	0.209230769	0.175572519
MK572069.1_Botia_dario	0.210687023	0.216793893	0.198473282	0.203053435	0.2	0.209160305	0.004580153	0.224427481	0.222900763	0.20610687	0.210687023	0.229007634	0.229007634	0.219847328	0.207633588	0.198473282	0.196946565	0.209160305	0.209160305	0.2	0.229007634	0.230534351	0.213740458	0.209160305	0.201526718	0.210687023	0.20610687	0.238167939	0.189312977	0.201526718	0.218320611	0.233587786	0.227480916	0.174045802	0.178625954	0.192366412	0.198473282	0.177099237	0.175572519	0.166412214	0.203053435	0.181679389	0.195419847	0.221374046	0.209160305	0.2	0.192366412	0.209230769	0.175572519
MK572068.1_Botia_dario	0.209160305	0.216793893	0.196946565	0.204580153	0.201526718	0.210687023	0.003053435	0.222900763	0.224427481	0.207633588	0.212213741	0.230534351	0.230534351	0.221374046	0.209160305	0.196946565	0.195419847	0.209160305	0.209160305	0.2	0.229007634	0.232061069	0.215267176	0.209160305	0.201526718	0.210687023	0.207633588	0.239694657	0.190839695	0.203053435	0.219847328	0.232061069	0.229007634	0.172519084	0.177099237	0.192366412	0.198473282	0.177099237	0.175572519	0.164885496	0.203053435	0.180152672	0.196946565	0.222900763	0.207633588	0.2	0.190839695	0.209230769	0.174045802
MK572587.1_Schistura_zonata	0.169465649	0.207633588	0.2	0.19389313	0.218320611	0.203053435	0.164885496	0.212213741	0.20610687	0.219847328	0.221374046	0.201526718	0.2	0.212213741	0.20610687	0.2	0.209160305	0.198473282	0.201526718	0.210687023	0.19389313	0.222900763	0.213740458	0.198473282	0.198473282	0.203053435	0.209160305	0.2	0.195419847	0.219847328	0.195419847	0.207633588	0.213740458	0.166412214	0.163358779	0.186259542	0.212213741	0.170992366	0.163358779	0.183206107	0.207633588	0.169465649	0.189312977	0.212213741	0.18778626	0.207633588	0.196946565	0.195384615	0.167938931
MK572589.1_Schistura_zonata	0.170992366	0.207633588	0.19389313	0.189312977	0.216793893	0.20610687	0.161832061	0.209160305	0.207633588	0.219847328	0.221374046	0.204580153	0.203053435	0.213740458	0.20610687	0.195419847	0.207633588	0.2	0.196946565	0.212213741	0.195419847	0.221374046	0.210687023	0.2	0.2	0.19389313	0.209160305	0.20610687	0.2	0.219847328	0.19389313	0.20610687	0.213740458	0.169465649	0.163358779	0.181679389	0.210687023	0.172519084	0.157251908	0.175572519	0.204580153	0.164885496	0.192366412	0.207633588	0.183206107	0.207633588	0.192366412	0.195384615	0.166412214
[truncated: 141 more rows]
[truncated: 765 more columns]
