# Supplementary material for: Cryptic biodiversity of freshwater fish species in Bangladesh
Source: PLoS One. 2025 Apr 28;20(4):e0318982. doi: 10.1371/journal.pone.0318982 (PMC12036941; doi:10.1371/journal.pone.0318982)
Supplement: S2 Table — (TXT) [file pone.0318982.s003.txt]

Partition 1 
Asap-Score: 10.500000
Proba: 2.999970e-05
Nb subsets with recursion:243 (without recursion: 240)
------------------------------------------------------------

Subset[ 1 ] n: 5 ;id: Cabdio_morar_FS001 MK572086.1_Cabdio_morar MK572084.1_Cabdio_morar MK572085.1_Cabdio_morar MK572087.1_Cabdio_morar 
Subset[ 2 ] n: 5 ;id: Tenualosa_ilisha_FS002 MK572614.1_Tenualosa_ilisha MK572610.1_Tenualosa_ilisha MK572611.1_Tenualosa_ilisha MK572612.1_Tenualosa_ilisha 
Subset[ 3 ] n: 1 ;id: Ailia_coila_FS003 
Subset[ 4 ] n: 6 ;id: Pisodonophis_boro_FS005 MK572488.1_Pisodonophis_boro MK572492.1_Pisodonophis_boro MK572491.1_Pisodonophis_boro MK572490.1_Pisodonophis_boro MK572489.1_Pisodonophis_boro 
Subset[ 5 ] n: 6 ;id: Awaous_guamensis_FS006 Awaous_sp_FS141 Awaous_sp_FS150 MK572045.1_Awaous_sp._DU6058 MK572043.1_Awaous_sp._NRMt10570 MK572044.1_Awaous_sp._NRMt10796 
Subset[ 6 ] n: 7 ;id: Mastacembelus_armatus_FS007 MK572323.1_Mastacembelus_armatus MK572320.1_Mastacembelus_armatus MK572322.1_Mastacembelus_armatus MK572325.1_Mastacembelus_armatus MK572321.1_Mastacembelus_armatus MK572324.1_Mastacembelus_armatus 
Subset[ 7 ] n: 4 ;id: Botia_dario_FS008 MK572070.1_Botia_dario MK572069.1_Botia_dario MK572068.1_Botia_dario 
Subset[ 8 ] n: 3 ;id: Channa_orientalis_FS009 MK572111.1_Channa_gachua Channa_gachua_FS068 
Subset[ 9 ] n: 8 ;id: Aplocheilus_panchax_FS010 MK572037.1_Aplocheilus_panchax MK572036.1_Aplocheilus_panchax MK572035.1_Aplocheilus_panchax MK572033.1_Aplocheilus_panchax MK572038.1_Aplocheilus_panchax MK572032.1_Aplocheilus_panchax MK572034.1_Aplocheilus_panchax 
Subset[ 10 ] n: 7 ;id: Trichogaster_lalius_FS011 MK572627.1_Trichogaster_lalius MK572624.1_Trichogaster_lalius MK572625.1_Trichogaster_lalius Trichogaster_lalius_FS012 MK572623.1_Trichogaster_lalius MK572626.1_Trichogaster_lalius 
Subset[ 11 ] n: 5 ;id: Trichogaster_chuna_FS013 Trichogaster_chuna_FS014 MK572617.1_Trichogaster_chuna MK572618.1_Trichogaster_chuna MK572619.1_Trichogaster_chuna 
Subset[ 12 ] n: 4 ;id: Anabas_cobojius_FS015 MK572024.1_Anabas_cobojius MK572025.1_Anabas_cobojius MK572023.1_Anabas_cobojius 
Subset[ 13 ] n: 3 ;id: Macrognathus_aral_FS016 MK572315.1_Macrognathus_aral MK572316.1_Macrognathus_aral 
Subset[ 14 ] n: 3 ;id: Lepidocephalichthys_sp_FS017 MK572291.1_Lepidocephalichthys_sp._NRMt10114 MK572294.1_Lepidocephalichthys_sp._DU6217 
Subset[ 15 ] n: 3 ;id: Ompok_pabda_FS018 MK572385.1_Ompok_pabda MK572386.1_Ompok_pabda 
Subset[ 16 ] n: 4 ;id: Mystus_cavasius_FS019 MK572344.1_Mystus_cavasius MK572343.1_Mystus_cavasius Mystus_cavasius_FS027 
Subset[ 17 ] n: 3 ;id: Mystus_tengara_FS020 MK572353.1_Mystus_tengara MK572351.1_Mystus_tengara 
Subset[ 18 ] n: 5 ;id: Mystus_carcio_FS022 MK572340.1_Mystus_carcio MK572337.1_Mystus_carcio MK572338.1_Mystus_carcio MK572336.1_Mystus_carcio 
Subset[ 19 ] n: 2 ;id: Channa_marulius_FS023 MK572113.1_Channa_marulius 
Subset[ 20 ] n: 4 ;id: Nandus_nandus_FS025 Nandus_nandus_FS148 MK029410.1_Nandus_nandus_voucher_9825 MK029411.1_Nandus_nandus_voucher_11455 
Subset[ 21 ] n: 5 ;id: Channa_punctata_FS026 MK572117.1_Channa_punctata MK572118.1_Channa_punctata MK572115.1_Channa_punctata MK572116.1_Channa_punctata 
Subset[ 22 ] n: 2 ;id: Bagarius_bagarius_FS028 MK572046.1_Bagarius_bagarius 
Subset[ 23 ] n: 3 ;id: Sperata_aorella_FS030 MK572600.1_Sperata_aorella MK572602.1_Sperata_aorella 
Subset[ 24 ] n: 6 ;id: Trichopsis_vittata_FS031 KT250365.1_Trichopsis_vittata_voucher_T9841 KY327374.1_Trichopsis_vittata_voucher_NRM:69461 KY327373.1_Trichopsis_vittata_voucher_NRM:69396 KT250367.1_Trichopsis_vittata_voucher_T9842 KY349109.1_Trichopsis_vittata_voucher_NRM:69220 
Subset[ 25 ] n: 6 ;id: Parambassis_lala_FS032 MK572444.1_Parambassis_lala MK572443.1_Parambassis_lala MK572447.1_Parambassis_lala MK572446.1_Parambassis_lala MK572445.1_Parambassis_lala 
Subset[ 26 ] n: 4 ;id: Xenentodon_cancila_FS034 MK572631.1_Xenentodon_cancila MK572630.1_Xenentodon_cancila MK572629.1_Xenentodon_cancila 
Subset[ 27 ] n: 5 ;id: Macrognathus_pancalus_FS036 MK572319.1_Macrognathus_pancalus Macrognathus_pancalus_FS065 MK572318.1_Macrognathus_pancalus MK572317.1_Macrognathus_pancalus 
Subset[ 28 ] n: 13 ;id: Badis_badis_FS037 MK029383.1_Badis_badis_voucher_9925 MK029396.1_Badis_badis_voucher_9926 MK029388.1_Badis_badis_voucher_11688 MK029392.1_Badis_badis_voucher_DU6247 MK029389.1_Badis_badis_voucher_11679 MK029393.1_Badis_badis_voucher_11528 MK029394.1_Badis_badis_voucher_11436 MK029395.1_Badis_badis_voucher_11410 MK029386.1_Badis_badis_voucher_11774 MK567705.1_Badis_badis_voucher_NRMt9845 Badis_badis_FS101 MK029387.1_Badis_badis_voucher_11694 
Subset[ 29 ] n: 2 ;id: Chaca_chaca_FS038 MK572090.1_Chaca_chaca 
Subset[ 30 ] n: 3 ;id: Notopterus_notopterus_FS039 MK572368.1_Notopterus_notopterus MK572369.1_Notopterus_notopterus 
Subset[ 31 ] n: 2 ;id: Labeo_rohita_FS040 MK572283.1_Labeo_rohita 
Subset[ 32 ] n: 7 ;id: Labeo_calbasu_FS041 MK572279.1_Labeo_calbasu MK572280.1_Labeo_calbasu MK572281.1_Labeo_calbasu Labeo_gonius_FS080 MG895641.1_Labeo_gonius_voucher_11046 MK572282.1_Labeo_gonius 
Subset[ 33 ] n: 7 ;id: Esomus_danrica_FS046 MK572186.1_Esomus_danrica MK572187.1_Esomus_danrica MK572188.1_Esomus_danrica MK572191.1_Esomus_danrica MK572189.1_Esomus_danrica MK572190.1_Esomus_danrica 
Subset[ 34 ] n: 3 ;id: Setipinna_phasa_FS047 Setipinna_phasa_FS121 MK572592.1_Setipinna_phasa 
Subset[ 35 ] n: 2 ;id: Labeo_catla_FS048 MK572219.1_Labeo_catla 
Subset[ 36 ] n: 3 ;id: Cirrhinus_cirrhosus_FS049 MK572124.1_Cirrhinus_cirrhosus MK572126.1_Cirrhinus_cirrhosus 
Subset[ 37 ] n: 4 ;id: Danio_rerio_FS050 MK572160.1_Danio_rerio MK572159.1_Danio_rerio MK572158.1_Danio_rerio 
Subset[ 38 ] n: 8 ;id: MK572151.1_Danio_cf._rerio_66257_KARNAFULI MK572153.1_Danio_cf._rerio_DU6254 MK572155.1_Danio_cf._rerio_DU6176 MK572152.1_Danio_cf._rerio_66256_KARNAFULI MK572149.1_Danio_cf._rerio_COXS MK572154.1_Danio_cf._rerio_DU6251_BANDERBAN MK572156.1_Danio_cf._rerio_10503_SANGU MK572150.1_Danio_cf._rerio_DU6237 
Subset[ 39 ] n: 5 ;id: Corica_soborna_FS051 MK572139.1_Corica_soborna MK572137.1_Corica_soborna MK572138.1_Corica_soborna MK572140.1_Corica_soborna 
Subset[ 40 ] n: 7 ;id: Salmostoma_phulo_FS052 MK572564.1_Salmostoma_phulo MK572569.1_Salmostoma_phulo MK572567.1_Salmostoma_phulo MK572565.1_Salmostoma_phulo MK572566.1_Salmostoma_phulo MK572568.1_Salmostoma_phulo 
Subset[ 41 ] n: 3 ;id: Hyporhamphus_limbatus_FS053 MK572267.1_Hyporhamphus_limbatus MK572266.1_Hyporhamphus_limbatus 
Subset[ 42 ] n: 4 ;id: Channa_striata_FS054 MK572120.1_Channa_striata MK572121.1_Channa_striata MK572119.1_Channa_striata 
Subset[ 43 ] n: 5 ;id: Pseudeutropius_atherinoides_FS055 MK572419.1_Pachypterus_atherinoides MK572422.1_Pachypterus_atherinoides MK572421.1_Pachypterus_atherinoides MK572420.1_Pachypterus_atherinoides 
Subset[ 44 ] n: 1 ;id: Ophichthys_cuchia_FS056 
Subset[ 45 ] n: 2 ;id: Wallago_attu_FS057 MK572628.1_Wallago_attu 
Subset[ 46 ] n: 3 ;id: Heteropneustes_fossilis_FS058 MK572259.1_Heteropneustes_fossilis MK572262.1_Heteropneustes_fossilis 
Subset[ 47 ] n: 5 ;id: Puntius_sophore_FS060 Puntius_sophore_FS138 MK572532.1_Puntius_sophore MK572534.1_Puntius_sophore MK572531.1_Puntius_sophore 
Subset[ 48 ] n: 8 ;id: Pethia_conchonius_FS062 MK572465.1_Pethia_conchonius Pethia_conchonius_FS103 MK572464.1_Pethia_conchonius MK572469.1_Pethia_conchonius MK572466.1_Pethia_conchonius MK572468.1_Pethia_conchonius MK572467.1_Pethia_conchonius 
Subset[ 49 ] n: 5 ;id: Chanda_nama_FS063 MK572096.1_Chanda_nama MK572099.1_Chanda_nama MK572098.1_Chanda_nama MK572100.1_Chanda_nama 
Subset[ 50 ] n: 9 ;id: Parambassis_ranga_FS064 MK572451.1_Parambassis_ranga MK572454.1_Parambassis_ranga MK572455.1_Parambassis_ranga MK572449.1_Parambassis_ranga MK572456.1_Parambassis_ranga MK572448.1_Parambassis_ranga MK572457.1_Parambassis_ranga MK572458.1_Parambassis_ranga 
Subset[ 51 ] n: 5 ;id: Amblypharyngodon_mola_FS066 MK572020.1_Amblypharyngodon_mola MK572018.1_Amblypharyngodon_mola Amblypharyngodon_mola_FS149 MK572021.1_Amblypharyngodon_mola 
Subset[ 52 ] n: 4 ;id: Salmostoma_bacalia_FS069 Salmostoma_bacalia_FS100 MK572561.1_Salmostoma_bacalia MK572563.1_Salmostoma_bacalia 
Subset[ 53 ] n: 2 ;id: Eutropiichthys_vacha_FS070 MK572196.1_Eutropiichthys_vacha 
Subset[ 54 ] n: 4 ;id: Gudusia_chapra_FS071 MK572251.1_Gudusia_chapra MK572250.1_Gudusia_chapra MK572252.1_Gudusia_chapra 
Subset[ 55 ] n: 5 ;id: Clupisoma_garua_FS072 MK572130.1_Clupisoma_garua MK572133.1_Clupisoma_garua MK572132.1_Clupisoma_garua MK572135.1_Clupisoma_garua 
Subset[ 56 ] n: 3 ;id: Rita_rita_FS073 MK572552.1_Rita_rita MK572551.1_Rita_rita 
Subset[ 57 ] n: 2 ;id: Hemibagrus_menoda_FS074 MK572257.1_Hemibagrus_menoda 
Subset[ 58 ] n: 3 ;id: Leiodon_cutcutia_FS076 MK572285.1_Leiodon_cutcutia MK572286.1_Leiodon_cutcutia 
Subset[ 59 ] n: 4 ;id: Devario_devario_FS077 MF172765.1_Devario_devario_voucher_10119 MF172766.1_Devario_devario_voucher_9870 MF172764.1_Devario_devario_voucher_9867 
Subset[ 60 ] n: 3 ;id: Osteobrama_cotio_FS078 MG895645.1_Osteobrama_cotio_voucher_11486 MG895644.1_Osteobrama_cotio_voucher_11566 
Subset[ 61 ] n: 2 ;id: MG895646.1_Osteobrama_cotio_voucher_10553 MG895647.1_Osteobrama_cotio_voucher_10196 
Subset[ 62 ] n: 2 ;id: Mylopharyngodon_piceus_FS079 MK572333.1_Mylopharyngodon_piceus 
Subset[ 63 ] n: 3 ;id: Labeo_gonius_FS081 MK572274.1_Labeo_boga MK572275.1_Labeo_boga 
Subset[ 64 ] n: 3 ;id: Labeo_boggut_FS096 MK572277.1_Labeo_boggut MK572276.1_Labeo_boggut 
Subset[ 65 ] n: 1 ;id: Erethistes_sp_FS082 
Subset[ 66 ] n: 1 ;id: Gagata_youssoufi_FS083 
Subset[ 67 ] n: 5 ;id: Pethia_gelius_FS084 MK572471.1_Pethia_gelius MK572473.1_Pethia_gelius MK572472.1_Pethia_gelius MK572470.1_Pethia_gelius 
Subset[ 68 ] n: 6 ;id: Rhinomugil_corsula_FS085 Rhinomugil_corsula_FS102 MK572548.1_Rhinomugil_corsula MK572549.1_Rhinomugil_corsula MK572547.1_Rhinomugil_corsula MK572550.1_Rhinomugil_corsula 
Subset[ 69 ] n: 5 ;id: Chandramara_chandramara_FS086 MK572104.1_Chandramara_chandramara MK572103.1_Chandramara_chandramara MK572101.1_Chandramara_chandramara MK572102.1_Chandramara_chandramara 
Subset[ 70 ] n: 3 ;id: Silonia_silondia_FS088 MK572596.1_Silonia_silondia MK572595.1_Silonia_silondia 
Subset[ 71 ] n: 6 ;id: Glyptothorax_telchitta_FS089 MK572233.1_Glyptothorax_telchitta MK572234.1_Glyptothorax_telchitta MK572232.1_Glyptothorax_telchitta MK572236.1_Glyptothorax_telchitta MK572235.1_Glyptothorax_telchitta 
Subset[ 72 ] n: 5 ;id: Gagata_cenia_FS090 MK572199.1_Gagata_cenia MK572197.1_Gagata_cenia MK572200.1_Gagata_cenia MK572198.1_Gagata_cenia 
Subset[ 73 ] n: 3 ;id: Gogangra_laevis_FS091 MK572239.1_Gogangra_laevis MK572241.1_Gogangra_laevis 
Subset[ 74 ] n: 5 ;id: Rasbora_daniconius_FS094 MK572543.1_Rasbora_daniconius MK572541.1_Rasbora_daniconius MK572540.1_Rasbora_daniconius MK572542.1_Rasbora_daniconius 
Subset[ 75 ] n: 5 ;id: Botia_lohachata_FS095 MK572072.1_Botia_lohachata MK572071.1_Botia_lohachata MK572074.1_Botia_rostrata MK572073.1_Botia_rostrata 
Subset[ 76 ] n: 7 ;id: Paracanthocobitis_abutwebi_FS097 MK572433.1_Paracanthocobitis_abutwebi MK572432.1_Paracanthocobitis_abutwebi MK572435.1_Paracanthocobitis_abutwebi MK572429.1_Paracanthocobitis_abutwebi MK572434.1_Paracanthocobitis_abutwebi MK572436.1_Paracanthocobitis_abutwebi 
Subset[ 77 ] n: 1 ;id: Schistura_sp_FS098 
Subset[ 78 ] n: 1 ;id: Anodontostoma_chacunda_FS099 
Subset[ 79 ] n: 4 ;id: Neoeucirrhichthys_maydelli_FS104 MK572364.1_Neoeucirrhichthys_maydelli MK572362.1_Neoeucirrhichthys_maydelli MK572363.1_Neoeucirrhichthys_maydelli 
Subset[ 80 ] n: 1 ;id: Chela_laubuca_FS105 
Subset[ 81 ] n: 5 ;id: Tariqilabeo_latius_FS106 MK572608.1_Tariqilabeo_latius Tariqilabeo_latius_FS118 MK572607.1_Tariqilabeo_latius MK572609.1_Tariqilabeo_latius 
Subset[ 82 ] n: 4 ;id: Pangio_pangia_FS107 MK572426.1_Pangio_pangia MK572425.1_Pangio_pangia MK572427.1_Pangio_pangia 
Subset[ 83 ] n: 3 ;id: Odontamblyopus_rubicundus_FS108 MK572370.1_Odontamblyopus_rubicundus MK572371.1_Odontamblyopus_rubicundus 
Subset[ 84 ] n: 6 ;id: Apocryptes_bato_FS109 Apocryptes_bato_FS127 MK572041.1_Apocryptes_bato MK572039.1_Apocryptes_bato MK572042.1_Apocryptes_bato MK572040.1_Apocryptes_bato 
Subset[ 85 ] n: 4 ;id: Sperata_aor_FS110 MK572598.1_Sperata_aor MK572597.1_Sperata_aor MK572599.1_Sperata_aor 
Subset[ 86 ] n: 3 ;id: Ompok_bimaculatus_FS111 MK572384.1_Ompok_bimaculatus MK572383.1_Ompok_bimaculatus 
Subset[ 87 ] n: 2 ;id: Lates_calcarifer_FS112 MK572284.1_Lates_calcarifer 
Subset[ 88 ] n: 2 ;id: Cynoglossus_sp_FS113 Cynoglossus_sp_FS123 
Subset[ 89 ] n: 3 ;id: Polynemus_paradiseus_FS117 MK572496.1_Polynemus_paradiseus MK572495.1_Polynemus_paradiseus 
Subset[ 90 ] n: 4 ;id: Psilorhynchus_sucatio_FS119 MK572521.1_Psilorhynchus_sucatio MK572519.1_Psilorhynchus_sucatio MK572520.1_Psilorhynchus_sucatio 
Subset[ 91 ] n: 8 ;id: Glossogobius_giuris_FS120 Glossogobius_giuris_FS143 MK572226.1_Glossogobius_giuris Glossogobius_giuris_FS142 MK572225.1_Glossogobius_giuris MK572228.1_Glossogobius_giuris MK572227.1_Glossogobius_giuris MK572224.1_Glossogobius_giuris 
Subset[ 92 ] n: 3 ;id: Terapon_jarbua_FS122 MK572616.1_Terapon_jarbua MK572615.1_Terapon_jarbua 
Subset[ 93 ] n: 1 ;id: Maculabatis_pastinacoides_FS124 
Subset[ 94 ] n: 3 ;id: Stigmatogobius_sadanundio_FS125 MK572604.1_Stigmatogobius_sadanundio MK572605.1_Stigmatogobius_sadanundio 
Subset[ 95 ] n: 2 ;id: Acentrogobius_viridipunctatus_FS126 MK572007.1_Acentrogobius_viridipunctatus 
Subset[ 96 ] n: 1 ;id: Trypauchen_vagina_FS129 
Subset[ 97 ] n: 1 ;id: Platycephalus_indicus_FS130 
Subset[ 98 ] n: 1 ;id: Eleutheronema_tetradactylum_FS131 
Subset[ 99 ] n: 7 ;id: Mystus_gulio_FS132 MK572349.1_Mystus_gulio MK572346.1_Mystus_gulio MK572348.1_Mystus_gulio MK572345.1_Mystus_gulio MK572350.1_Mystus_gulio MK572347.1_Mystus_gulio 
Subset[ 100 ] n: 3 ;id: Sillaginopsis_domina_FS133 MK572593.1_Sillaginopsis_domina MK572594.1_Sillaginopsis_domina 
Subset[ 101 ] n: 1 ;id: Toxotes_chatareus_FS134 
Subset[ 102 ] n: 1 ;id: Arius_gagora_FS135 
Subset[ 103 ] n: 3 ;id: Gagata_gagata_FS140 MK572203.1_Gagata_gagata MK572202.1_Gagata_gagata 
Subset[ 104 ] n: 1 ;id: Acanthopagrus_latus_FS145 
Subset[ 105 ] n: 2 ;id: Coilia_ramcarati_FS147 MK572136.1_Coilia_dussumieri 
Subset[ 106 ] n: 3 ;id: MK572622.1_Trichogaster_fasciata MK572621.1_Trichogaster_fasciata MK572620.1_Trichogaster_fasciata 
Subset[ 107 ] n: 3 ;id: MK572222.1_Glossogobius_aureus MK572220.1_Glossogobius_aureus MK572221.1_Glossogobius_aureus 
Subset[ 108 ] n: 1 ;id: MK572223.1_Glossogobius_giuris 
Subset[ 109 ] n: 1 ;id: MK572083.1_Butis_humeralis 
Subset[ 110 ] n: 3 ;id: MK572078.1_Brachygobius_nunus MK572077.1_Brachygobius_nunus MK572079.1_Brachygobius_nunus 
Subset[ 111 ] n: 2 ;id: MK572081.1_Brachygobius_aff._nunus_mitotype2 MK572080.1_Brachygobius_aff._nunus_mitotype2 
Subset[ 112 ] n: 3 ;id: MK592410.1_Pseudapocryptes_elongatus MK592408.1_Pseudapocryptes_elongatus MK592409.1_Pseudapocryptes_elongatus 
Subset[ 113 ] n: 2 ;id: MK572460.1_Parapocryptes_serperaster MK572459.1_Parapocryptes_serperaster 
Subset[ 114 ] n: 2 ;id: MK572066.1_Boleophthalmus_boddarti MK572067.1_Boleophthalmus_boddarti 
Subset[ 115 ] n: 2 ;id: MK572462.1_Periophthalmus_chrysospilos MK572461.1_Periophthalmus_chrysospilos 
Subset[ 116 ] n: 1 ;id: MK572237.1_Gobiopterus_chuno 
Subset[ 117 ] n: 5 ;id: MK572177.1_Eleotris_melanosoma MK572175.1_Eleotris_melanosoma MK572176.1_Eleotris_melanosoma MK572178.1_Eleotris_melanosoma MK572174.1_Eleotris_melanosoma 
Subset[ 118 ] n: 1 ;id: MK572173.1_Eleotris_lutea 
Subset[ 119 ] n: 1 ;id: MK572082.1_Bunaka_gyrinoides 
Subset[ 120 ] n: 1 ;id: MK572270.1_Hypseleotris_cyprinoides 
Subset[ 121 ] n: 1 ;id: MK572389.1_Ophiocara_porocephala 
Subset[ 122 ] n: 2 ;id: MK572327.1_Microphis_cuncalus MK572328.1_Microphis_cuncalus 
Subset[ 123 ] n: 1 ;id: MK572271.1_Ichthyocampus_carce 
Subset[ 124 ] n: 1 ;id: MK572606.1_Takifugu_oblongus 
Subset[ 125 ] n: 1 ;id: MK572172.1_Dichotomyctere_fluviatilis 
Subset[ 126 ] n: 1 ;id: MK572204.1_Gambusia_affinis 
Subset[ 127 ] n: 1 ;id: MK572498.1_Eugnathogobius_oligactis 
Subset[ 128 ] n: 2 ;id: MK572128.1_Clarias_magur MK572127.1_Clarias_magur 
Subset[ 129 ] n: 2 ;id: MK572335.1_Mystus_bleekeri MK572334.1_Mystus_bleekeri 
Subset[ 130 ] n: 1 ;id: MK572603.1_Sperata_seenghala 
Subset[ 131 ] n: 1 ;id: MK572192.1_Eutropiichthys_murius 
Subset[ 132 ] n: 1 ;id: MK572009.1_Ailia_coila 
Subset[ 133 ] n: 1 ;id: MK572424.1_Pangasius_pangasius 
Subset[ 134 ] n: 1 ;id: MK572423.1_Pangasianodon_hypophthalmus 
Subset[ 135 ] n: 1 ;id: MK572231.1_Glyptothorax_botius 
Subset[ 136 ] n: 1 ;id: MK572230.1_Glyptothorax_sp._DU6283 
Subset[ 137 ] n: 1 ;id: MK572501.1_Pseudolaguvia_sp._NRMt10612 
Subset[ 138 ] n: 2 ;id: MK572504.1_Pseudolaguvia_sp._2_SHERP_DU6220 MK572507.1_Pseudolaguvia_ribeiroi 
Subset[ 139 ] n: 2 ;id: MK572500.1_Pseudolaguvia_sp._NRMt10867 MK572499.1_Pseudolaguvia_sp._NRMt12123 
Subset[ 140 ] n: 1 ;id: MK572508.1_Pseudolaguvia_shawi 
Subset[ 141 ] n: 1 ;id: MK572506.1_Pseudolaguvia_fucosa 
Subset[ 142 ] n: 1 ;id: MK572503.1_Pseudolaguvia_sp._NRMt12128 
Subset[ 143 ] n: 1 ;id: MK572179.1_Erethistes_jerdoni 
Subset[ 144 ] n: 4 ;id: MK572180.1_Erethistes_pusillus MK572181.1_Erethistes_pusillus MK572183.1_Erethistes_pusillus MK572182.1_Erethistes_pusillus 
Subset[ 145 ] n: 1 ;id: MK572185.1_Erethistoides_sp._NRMt12126 
Subset[ 146 ] n: 1 ;id: MK572355.1_Nangra_assamensis 
Subset[ 147 ] n: 1 ;id: MK572356.1_Nangra_bucculenta 
Subset[ 148 ] n: 6 ;id: MK572015.1_Amblyceps_mangois MK572013.1_Amblyceps_mangois MK572016.1_Amblyceps_mangois MK572012.1_Amblyceps_mangois MK572014.1_Amblyceps_mangois MK572011.1_Amblyceps_mangois 
Subset[ 149 ] n: 1 ;id: MK572388.1_Ompok_pabo 
Subset[ 150 ] n: 1 ;id: MK572524.1_Pterocryptis_barakensis 
Subset[ 151 ] n: 1 ;id: MK572064.1_Batasio_batasio 
Subset[ 152 ] n: 1 ;id: MK572091.1_Chaca_chaca 
Subset[ 153 ] n: 5 ;id: MK572375.1_Olyra_sp._NRMt10754 MK572378.1_Olyra_sp._NRMt10588 MK572377.1_Olyra_sp._CHITTAGONG_DU6238 MK572374.1_Olyra_sp._CHITTAGONG_DU6164 MK572376.1_Olyra_sp._CHITTAGONG_DU6164a 
Subset[ 154 ] n: 1 ;id: MK572380.1_Olyra_longicaudata 
Subset[ 155 ] n: 1 ;id: MK572373.1_Olyra_sp._NRMt10991 
Subset[ 156 ] n: 1 ;id: MK572527.1_Pterygoplichthys_sp._DU6094 
Subset[ 157 ] n: 1 ;id: MK572106.1_Channa_gachua 
Subset[ 158 ] n: 1 ;id: MK572105.1_Channa_sp._NRMt10578 
Subset[ 159 ] n: 3 ;id: MK572110.1_Channa_gachua MK572107.1_Channa_gachua MK572109.1_Channa_gachua 
Subset[ 160 ] n: 2 ;id: MK572112.1_Channa_marulius MK572026.1_Anabas_testudineus 
Subset[ 161 ] n: 1 ;id: MK572143.1_Cynoglossus_cynoglossus 
Subset[ 162 ] n: 2 ;id: MK572076.1_Brachirus_orientalis MK572075.1_Brachirus_orientalis 
Subset[ 163 ] n: 11 ;id: MK029382.1_Badis_pallidus_voucher_10820 MK029378.1_Badis_pallidus_voucher_10574 MK029381.1_Badis_pallidus_voucher_11684 MK029379.1_Badis_pallidus_voucher_10565 MK567722.1_Badis_pallidus_voucher_NRMt10567 MK029405.1_Badis_rhabdotus_voucher_DU6243 MK029400.1_Badis_chittagongis_voucher_10599 MK029401.1_Badis_chittagongis_voucher_10802 MK029399.1_Badis_chittagongis_voucher_10613 MK029397.1_Badis_chittagongis_voucher_10829 MK567708.1_Badis_chittagongis_voucher_NRMt10539 
Subset[ 164 ] n: 2 ;id: MK029404.1_Badis_rhabdotus_voucher_11524 MK029403.1_Badis_rhabdotus_voucher_11525 
Subset[ 165 ] n: 2 ;id: MK029408.1_Dario_kajal_voucher_11950 MK029407.1_Dario_kajal_voucher_11949 
Subset[ 166 ] n: 2 ;id: MK572487.1_Pillaia_sp._NRMt10708 MK572486.1_Pillaia_sp._NRMt10710 
Subset[ 167 ] n: 2 ;id: MK572463.1_Pethia_sp._NRMt11929 MK572528.1_Puntius_sp._NRMt11569 
Subset[ 168 ] n: 3 ;id: MK572475.1_Pethia_guganio MK572474.1_Pethia_guganio MK572477.1_Pethia_guganio 
Subset[ 169 ] n: 5 ;id: MK572481.1_Pethia_rutila MK572484.1_Pethia_rutila MK572482.1_Pethia_rutila MK572483.1_Pethia_rutila MK572485.1_Pethia_ticto 
Subset[ 170 ] n: 1 ;id: MK572480.1_Pethia_phutunio 
Subset[ 171 ] n: 1 ;id: MK572205.1_Garra_sp._DU6203 
Subset[ 172 ] n: 2 ;id: MK572209.1_Erethistes_koladynensis MK572210.1_Garra_lamta 
Subset[ 173 ] n: 4 ;id: MK572213.1_Garra_vittatula MK572212.1_Garra_vittatula MK572214.1_Garra_vittatula MK572215.1_Garra_vittatula 
Subset[ 174 ] n: 4 ;id: KT223104.1_Garra_mini_voucher_NRM:66710 KT272021.1_Garra_mini_voucher_DU:6240 KT223105.1_Garra_mini_voucher_NRM:66722 KT223107.1_Garra_mini_voucher_NRM:66745 
Subset[ 175 ] n: 3 ;id: MK572206.1_Garra_dampaensis MK572208.1_Garra_dampaensis MK572207.1_Garra_dampaensis 
Subset[ 176 ] n: 2 ;id: MK572537.1_Puntius_terio MK572535.1_Puntius_terio 
Subset[ 177 ] n: 2 ;id: MK572530.1_Puntius_chola MK572529.1_Puntius_chola 
Subset[ 178 ] n: 2 ;id: MH708075.1_Systomus_sarana_voucher_9983 MH708074.1_Systomus_sarana_voucher_10131 
Subset[ 179 ] n: 2 ;id: MK572052.1_Barbonymus_gonionotus MK572051.1_Barbonymus_gonionotus 
Subset[ 180 ] n: 2 ;id: MK572404.1_Oreichthys_cosuatis MK572403.1_Oreichthys_cosuatis 
Subset[ 181 ] n: 1 ;id: MK572273.1_Labeo_angra 
Subset[ 182 ] n: 1 ;id: MK572145.1_Cyprinidae_sp._DU9034 
Subset[ 183 ] n: 4 ;id: MK572253.1_Gymnostomus_ariza MK572255.1_Gymnostomus_ariza MK572256.1_Gymnostomus_ariza MK572254.1_Gymnostomus_ariza 
Subset[ 184 ] n: 2 ;id: MK572147.1_Cyprinus_carpio MK572146.1_Cyprinus_carpio 
Subset[ 185 ] n: 3 ;id: MK572367.1_Neolissochilus_stracheyi MK572366.1_Neolissochilus_stracheyi MK572365.1_Neolissochilus_stracheyi 
Subset[ 186 ] n: 2 ;id: MK572093.1_Chagunius_chagunio MK572094.1_Chagunius_chagunio 
Subset[ 187 ] n: 2 ;id: MK572141.1_Ctenopharyngodon_idella MK572142.1_Ctenopharyngodon_idella 
Subset[ 188 ] n: 2 ;id: MK572264.1_Hypophthalmichthys_molitrix MK572265.1_Hypophthalmichthys_nobilis 
Subset[ 189 ] n: 3 ;id: MK572544.1_Rasbora_rasbora MK572545.1_Rasbora_rasbora MK572546.1_Rasbora_rasbora 
Subset[ 190 ] n: 8 ;id: MF172746.1_Devario_aequipinnatus_voucher_9866 MF172745.1_Devario_aequipinnatus_voucher_10126 MF172751.1_Devario_aequipinnatus_voucher_DU6253 MF172754.1_Devario_aequipinnatus_voucher_10223 MF172752.1_Devario_aequipinnatus_voucher_DU6244 MF172744.1_Devario_aequipinnatus_voucher_10198 MF172779.1_Devario_coxi_voucher_10544 MF172763.1_Devario_deruptotalea_voucher_7069 
Subset[ 191 ] n: 1 ;id: MF172755.1_Devario_anomalus_voucher_10659 
Subset[ 192 ] n: 2 ;id: MG895633.1_Chela_cachius_voucher_10085 MG895632.1_Chela_cachius_voucher_DU:6116 
Subset[ 193 ] n: 2 ;id: MG895634.1_Laubuka_laubuca_voucher_10453 MG895635.1_Laubuka_laubuca_voucher_10455 
Subset[ 194 ] n: 3 ;id: MG895638.1_Laubuka_tenella_voucher_NRM:67845 MG895640.1_Laubuka_tenella_voucher_NRM:67380 MG895637.1_Laubuka_tenella_voucher_NRM:67381 
Subset[ 195 ] n: 2 ;id: KT199744.1_Danio_annulosus_voucher_NRM:66253 MK572148.1_Danio_annulosus 
Subset[ 196 ] n: 2 ;id: MK572162.1_Danio_sp._bangladesh_10466 MK572161.1_Danio_sp._bangladesh_10467 
Subset[ 197 ] n: 3 ;id: MK572513.1_Psilorhynchus_nudithoracicus MK572515.1_Psilorhynchus_nudithoracicus MK572512.1_Psilorhynchus_nudithoracicus 
Subset[ 198 ] n: 2 ;id: MK572517.1_Psilorhynchus_rahmani MK572516.1_Psilorhynchus_rahmani 
Subset[ 199 ] n: 2 ;id: MK572510.1_Psilorhynchus_balitora MK572509.1_Psilorhynchus_balitora 
Subset[ 200 ] n: 3 ;id: MK572571.1_Salmostoma_sardinella MK572572.1_Salmostoma_sardinella MK572570.1_Salmostoma_sardinella 
Subset[ 201 ] n: 2 ;id: MK572556.1_Salmostoma_sp._12098_KUSHIYARA_MEGHN MK572555.1_Salmostoma_sp._12094_KUSHIYARA_MEGHN 
Subset[ 202 ] n: 1 ;id: MK572591.1_Securicula_gora 
Subset[ 203 ] n: 6 ;id: MK572058.1_Barilius_bendelisis MK572398.1_Opsarius_bendelisis MK572059.1_Barilius_bendelisis MK572062.1_Barilius_bendelisis MK572061.1_Barilius_bendelisis MK572060.1_Barilius_bendelisis 
Subset[ 204 ] n: 5 ;id: MK572053.1_Barilius_barila MK572057.1_Barilius_barila MK572056.1_Barilius_barila MK572055.1_Barilius_barila MK572054.1_Barilius_barila 
Subset[ 205 ] n: 7 ;id: MK572394.1_Opsarius_barna MK572397.1_Opsarius_barna MK572395.1_Opsarius_barna MK572391.1_Opsarius_barna MK572390.1_Opsarius_barna MK572396.1_Opsarius_barna MK572393.1_Opsarius_barna 
Subset[ 206 ] n: 2 ;id: MK572400.1_Opsarius_tileo MK572401.1_Opsarius_tileo 
Subset[ 207 ] n: 1 ;id: MK572539.1_Raiamas_bola 
Subset[ 208 ] n: 1 ;id: MK572290.1_Lepidocephalichthys_sp._NRMt9962 
Subset[ 209 ] n: 4 ;id: MK572305.1_Lepidocephalichthys_goalparensis MK572307.1_Lepidocephalichthys_goalparensis MK572306.1_Lepidocephalichthys_goalparensis MK572304.1_Lepidocephalichthys_goalparensis 
Subset[ 210 ] n: 3 ;id: MK572302.1_Lepidocephalichthys_caudofurcatus MK572301.1_Lepidocephalichthys_caudofurcatus MK572303.1_Lepidocephalichthys_caudofurcatus 
Subset[ 211 ] n: 2 ;id: MK572312.1_Lepidocephalichthys_irrorata MK572313.1_Lepidocephalichthys_irrorata 
Subset[ 212 ] n: 1 ;id: MK572297.1_Lepidocephalichthys_sp._NRMt10751 
Subset[ 213 ] n: 2 ;id: MK572299.1_Lepidocephalichthys_annandalei MK572300.1_Lepidocephalichthys_annandalei 
Subset[ 214 ] n: 1 ;id: MK572289.1_Lepidocephalichthys_sp._a_10134 
Subset[ 215 ] n: 3 ;id: MK572311.1_Lepidocephalichthys_guntea MK572308.1_Lepidocephalichthys_guntea MK572310.1_Lepidocephalichthys_guntea 
Subset[ 216 ] n: 2 ;id: MK572298.1_Lepidocephalichthys_sp._NRMt11189 MK572292.1_Lepidocephalichthys_sp._DU6169 
Subset[ 217 ] n: 2 ;id: MK572089.1_Canthophrys_gongota MK572088.1_Canthophrys_gongota 
Subset[ 218 ] n: 3 ;id: MK572048.1_Balitora_brucei MK572050.1_Balitora_brucei MK572047.1_Balitora_brucei 
Subset[ 219 ] n: 5 ;id: MK572587.1_Schistura_zonata MK572588.1_Schistura_zonata MK572589.1_Schistura_zonata MK572586.1_Schistura_zonata MK572590.1_Schistura_zonata 
Subset[ 220 ] n: 4 ;id: MK572360.1_Schistura_corica MK572358.1_Schistura_corica MK572357.1_Schistura_corica MK572574.1_Schistura_sp._NRMt11318 
Subset[ 221 ] n: 4 ;id: MK572581.1_Schistura_sikmaiensis MK572585.1_Schistura_sikmaiensis MK572582.1_Schistura_sikmaiensis MK572584.1_Schistura_sikmaiensis 
Subset[ 222 ] n: 5 ;id: MK572577.1_Schistura_savona MK572579.1_Schistura_savona MK572578.1_Schistura_savona MK572580.1_Schistura_savona MK572573.1_Schistura_sp._NRMt10297 
Subset[ 223 ] n: 2 ;id: MK572576.1_Schistura_sp._JAMUNA_DU6210 MK572575.1_Schistura_sp._JAMUNA_DU6210a 
Subset[ 224 ] n: 2 ;id: MK572439.1_Paracanthocobitis_mackenziei MK572438.1_Paracanthocobitis_mackenziei 
Subset[ 225 ] n: 2 ;id: MK572246.1_Gonialosa_manmina MK572243.1_Gonialosa_manmina 
Subset[ 226 ] n: 1 ;id: MK572263.1_Hilsa_kelee 
Subset[ 227 ] n: 1 ;id: MK572272.1_Ilisha_melastoma 
Subset[ 228 ] n: 1 ;id: MK572326.1_Megalops_cyprinoides 
Subset[ 229 ] n: 3 ;id: MK572029.1_Anguilla_bengalensis MK572028.1_Anguilla_bengalensis MK572031.1_Anguilla_bengalensis 
Subset[ 230 ] n: 1 ;id: MK572123.1_Chitala_chitala 
Subset[ 231 ] n: 2 ;id: MK572332.1_Ophichthys_cuchia MK572331.1_Ophichthys_cuchia 
Subset[ 232 ] n: 2 ;id: MK572413.1_Oryzias_sp._NRMt9774 MK572408.1_Oryzias_sp._NRMt10147 
Subset[ 233 ] n: 1 ;id: MK572410.1_Oryzias_sp._NRMt10886 
Subset[ 234 ] n: 4 ;id: MK572411.1_Oryzias_sp._NRMt10526 MK572412.1_Oryzias_sp._NRMt10527 MK572409.1_Oryzias_sp._NRMt10981 MK572407.1_Oryzias_sp._NRMt10865 
Subset[ 235 ] n: 3 ;id: MK572414.1_Oryzias_dancena MK572415.1_Oryzias_dancena MK572416.1_Oryzias_dancena 
Subset[ 236 ] n: 1 ;id: MK572217.1_Gerres_setifer 
Subset[ 237 ] n: 7 ;id: MK572167.1_Dermogenys_burmanica MK572171.1_Dermogenys_burmanica MK572165.1_Dermogenys_burmanica MK572163.1_Dermogenys_burmanica MK572169.1_Dermogenys_burmanica MK572166.1_Dermogenys_burmanica MK572170.1_Dermogenys_burmanica 
Subset[ 238 ] n: 1 ;id: MK572314.1_Chelon_melinopterus 
Subset[ 239 ] n: 2 ;id: MK572493.1_Planiliza_macrolepis MK572494.1_Planiliza_macrolepis 
Subset[ 240 ] n: 2 ;id: MK572330.1_Minimugil_cascasia MK572329.1_Minimugil_cascasia 
Subset[ 241 ] n: 1 ;id: MK572440.1_Pseudambassis_baculis 
Subset[ 242 ] n: 1 ;id: MK572441.1_Parambassis_bistigmata 
Subset[ 243 ] n: 2 ;id: MK572406.1_Oreochromis_niloticus MK572405.1_Oreochromis_niloticus 
